# Supplementary material for: Transcriptomic Prediction of Pig Liver-Enriched Gene 1 Functions in a Liver Cell Line
Source: Genes (Basel). 2020 Apr 10;11(4):412. doi: 10.3390/genes11040412 (PMC7230230; doi:10.3390/genes11040412)
Supplement: Supplementary file 1 [file genes-11-00412-s001.zip]

Archive with 2 entries (2 files):
- Supplementary Tables.xlsx
- Supplementary Figure.docx
