# Supplementary material for: Transcriptomic Prediction of Pig Liver-Enriched Gene 1 Functions in a Liver Cell Line
Source: Genes (Basel). 2020 Apr 10;11(4):412. doi: 10.3390/genes11040412 (PMC7230230; doi:10.3390/genes11040412)
Supplement: Supplementary file 1 [file genes-11-00412-s001.zip › Supplementary Tables.xlsx]

## Sheet: Table S1
Table S1. PANDA prediction of the functions of LEG1s
Gene	GO terms	Confidence score	function
pLEG1a	GO_BP:0007275	0.36	multicelluar organism development
	GO_CC:0005615	0.55	extracellular space
	GO_CC:0005576	0.4	extracellular region
	GO_MF:0005615	0.43	extracellular space
pLEG1b	GO_BP:0007275	0.36	multicelluar organism development
	GO_CC:0005615	0.99	extracellular space
	GO_CC:0005576	0.41	extracellular region
	GO_MF:0005615	0.42	extracellular space
pLEG1c	GO_BP:0007275	0.2	multicelluar organism development
	GO_CC:0005615	0.96	extracellular region
	GO_CC:0070062	0.31	extracellular exosome
	GO_MF:0005615	0.23	extracellular space
	GO_MF:0055123	0.15	digestive system development
	GO_MF:0001889	0.15	liver development
platypus MLP	GO_BP:0007275	0.25	multicelluar organism development
	GO_CC:0005615	0.96	extracellular space
	GO_CC:0070062	0.31	extracellular exosome
	GO_MF:0005615	0.31	extracellular space
	GO_MF:0055123	0.2	digestive system development
	GO_MF:0001889	0.2	liver development

## Sheet: Table S2
Table S2. TASSER prediction of the functions of LEG1s
Gene	GO terms	GO-Score	function
pLEG1a	GO_BP:0009060	0.74	aerobic respiration
	GO_BP:0022900	0.66	electron transport chain
	GO_BP:0044238	0.43	primary metabolic process
	GO_BP:0009056	0.43	catabolic process
	GO_BP:0015992	0.41	proton transmembrane transport
	GO_CC:0016021	0.74	integral component of membrane
	GO_CC:0070470	0.46	plasma membrane respirasome
	GO_CC:0045277	0.46	respiratory chain complex IV
	GO_CC:0005743	0.42	mitochondrial inner membrane
	GO_MF:0009055	0.74	electron transfer activity
	GO_MF:0004129	0.74	cytochrome-c oxidase activity
	GO_MF:0020037	0.74	heme binding
	GO_MF:0052689	0.43	carboxylic ester hydrolase activity
	GO_MF:0016298	0.43	lipase activity
pLEG1b	GO_BP:0009060	0.5	aerobic respiration
	GO_BP:0042135	0.42	neurotransmitter catabolic process
	GO_BP:0008291	0.42	acetylcholine metabolic process
	GO_BP:0042402	0.42	cellular biogenic amine catabolic process
	GO_BP:0001101	0.42	response to acid chemical
	GO_BP:0033273	0.42	response to vitamin
	GO_BP:0051970	0.42	negative regulation of transmission of nerve impulse
	GO_BP:0031960	0.42	response to corticosteroid
	GO_BP:0017144	0.42	drug metabolic process
	GO_BP:0007611	0.42	learning or memory
	GO_CC:0016021	0.5	integral component of membrane
	GO_CC:0045277	0.45	respiratory chain complex IV
	GO_CC:0070470	0.45	plasma membrane respirasome
	GO_CC:0044421	0.42	extracellular region part
	GO_CC:0005626	0.42	insoluble fraction
	GO_CC:0070013	0.42	intracellular organelle lumen
	GO_CC:0031970	0.42	organelle envelope lumen
	GO_CC:0005635	0.42	nuclear envelope
	GO_CC:0044432	0.42	endoplasmic reticulum part
	GO_MF:0004129	0.5	cytochrome-c oxidase activity
	GO_MF:0009055	0.5	electron transfer activity
	GO_MF:0020037	0.5	heme binding
	GO_MF:0016709	0.42	oxidoreductase activity, acting on paired donors, with incorporation or reduction of molecular oxygen, NAD(P)H as one donor, and incorporation of one atom of oxygen
	GO_MF:0004104	0.42	cholinesterase activity
	GO_MF:0050997	0.42	quaternary ammonium group binding
	GO_MF:0043176	0.42	amine binding
	GO_MF:0043178	0.42	alcohol binding
	GO_MF:0016298	0.42	lipase activity
	GO_MF:0005507	0.35	copper ion binding
pLEG1c	GO_BP:0006007	0.48	glucose catabolic process
	GO_BP:0015948	0.43	methanogenesis
	GO_CC:0032991	0.49	protein-containing complex
	GO_CC:0044430	0.49	cytoskeletal part
	GO_CC:0015629	0.49	actin cytoskeleton
	GO_CC:0044445	0.48	cytosolic part
	GO_MF:0046872	0.57	metal ion binding
	GO_MF:0032559	0.49	adenyl ribonucleotide binding
	GO_MF:0035639	0.49	purine ribonucleoside triphosphate binding
	GO_MF:0016462	0.49	pyrophosphatase activity
	GO_MF:0016709	0.48	oxidoreductase activity, acting on paired donors, with incorporation or reduction of molecular oxygen, NAD(P)H as one donor, and incorporation of one atom of oxygen
	GO_MF:0016836	0.45	hydro-lyase activity
	GO_MF:0050524	0.43	coenzyme-B sulfoethylthiotransferase activity
platypus MLP	GO_BP:0009060	0.64	aerobic respiration
	GO_BP:0006810	0.53	transport
	GO_BP:0022900	0.53	electron transport chain
	GO_BP:0051969	0.51	regulation of transmission of nerve impulse
	GO_BP:0042221	0.51	response to chemical
	GO_BP:0019695	0.42	choline metabolic process
	GO_BP:0006581	0.42	acetylcholine catabolic process
	GO_BP:0046164	0.42	alcohol catabolic process
	GO_BP:0009416	0.42	response to light stimulus
	GO_BP:0009453	0.42	energy taxis
	GO_CC:0016021	0.64	integral component of membrane
	GO_CC:0070013	0.51	intracellular organelle lumen
	GO_CC:0044432	0.51	endoplasmic reticulum part
	GO_CC:0045277	0.46	respiratory chain complex IV
	GO_CC:0070470	0.46	plasma membrane respirasome
	GO_CC:0044420	0.42	extracellular matrix component
	GO_CC:0044456	0.42	synapse part
	GO_CC:0005743	0.36	mitochondrial inner membrane
	GO_MF:0009055	0.64	electron transfer activity
	GO_MF:0020037	0.64	heme binding
	GO_MF:0016661	0.53	oxidoreductase activity, acting on other nitrogenous compounds as donors
	GO_MF:0004129	0.51	cytochrome-c oxidase activity
	GO_MF:0042802	0.42	identical protein binding
	GO_MF:0004104	0.42	cholinesterase activity
	GO_MF:0004091	0.41	carboxylic ester hydrolase activity

## Sheet: Table S3
Table S3. qRT-PCR validation of LEG1 gene expression in each group
		Gene names
		pLEG1a	pLEG1b	pLEG1c	platypus MLP
group name	ctrl1	1.45 ± 0.27	1.93 ± 0.52	1.92 ± 0.80	1.50 ± 0.37
	ctrl2	1.38 ± 0.65	0.90 ± 0.26	1.14 ± 0.54	1.05 ± 0.08
	1a	104768 ± 44777a	0.93 ± 0.34	0.77 ± 0.22	0.77 ± 0.22
	1b	1.22 ± 0.21	127014 ± 47589a	1.18 ± 0.18	1.48 ± 0.43
	1c	1.35 ± 0.24	1.17 ± 0.15	198150 ± 40617a	1.10 ± 0.36
	mlp	0.87 ± 0.06	1.06 ± 0.34	0.99 ± 0.17	150185 ± 33296a
a Two-way ANOVA with Tukey's HSD shows that there are no significantly different expression levels between the indicated treatments.

## Sheet: Table S4
Table S4. Complete list of significantly enriched GO and KEGG terms/pathways identified by DAVID
Group	Category	Term/Pathway	Count	Genes	P-Value
1b	GOTERM_BP_DIRECT	GO:0000122~negative regulation of transcription from RNA polymerase II promoter	4	NPAS1, GATAD2B, ANKRD1, FOSB	0.010005
	GOTERM_BP_DIRECT	GO:0006357~regulation of transcription from RNA polymerase II promoter	3	NPAS1, TCF19, FOSB	0.0323557
	GOTERM_MF_DIRECT	GO:0003700~transcription factor activity, sequence-specific DNA binding	4	NPAS1, GATAD2B, TCF19, FOSB	0.0274888
1c	GOTERM_BP_DIRECT	GO:0061635~regulation of protein complex stability	2	SQSTM1, TAPBP	0.00925562
	GOTERM_BP_DIRECT	GO:0006914~autophagy	3	TRIM5, PLEKHM1, SQSTM1	0.0178714
	GOTERM_BP_DIRECT	GO:0030154~cell differentiation	4	SQSTM1, OSGIN1, GGNBP2, ETV5	0.0336597
	GOTERM_BP_DIRECT	GO:0046326~positive regulation of glucose import	2	INSR, TERT	0.0454611
	GOTERM_BP_DIRECT	GO:0009306~protein secretion	2	PDIA4, SEL1L	0.0484201
	GOTERM_BP_DIRECT	GO:0006986~response to unfolded protein	2	HSPA6, MANF	0.0630834
	GOTERM_BP_DIRECT	GO:0036498~IRE1-mediated unfolded protein response	2	HYOU1, HSPA5	0.0875137
	GOTERM_BP_DIRECT	GO:0030433~ER-associated ubiquitin-dependent protein catabolic process	2	HSPA5, SEL1L	0.0889315
	GOTERM_BP_DIRECT	GO:0051291~protein heterooligomerization	2	MCCC2, SQSTM1	0.0987972
	GOTERM_CC_DIRECT	GO:0005783~endoplasmic reticulum	7	HYOU1, CRELD2, SQSTM1, HSPA5, MANF, TAPBP, SEL1L	0.00137833
	GOTERM_CC_DIRECT	GO:0034663~endoplasmic reticulum chaperone complex	2	HYOU1, HSPA5	0.0167761
	GOTERM_CC_DIRECT	GO:0005788~endoplasmic reticulum lumen	3	HYOU1, HSPA5, PDIA4	0.0348844
	GOTERM_CC_DIRECT	GO:0005790~smooth endoplasmic reticulum	2	HYOU1, HSPA5	0.0392159
	GOTERM_CC_DIRECT	GO:0005615~extracellular space	6	CRELD2, SERPINE2, CXCL2, POP1, GDF15, MANF	0.0518443
	GOTERM_CC_DIRECT	GO:0008180~COP9 signalosome	2	HSPA6, HSPA5	0.0524418
	GOTERM_CC_DIRECT	GO:0000781~chromosome, telomeric region	2	EID3, TERT	0.0683685
	GOTERM_MF_DIRECT	GO:0005515~protein binding	22	EID3, CRELD2, RXRB, CXCL2, OSGIN1, PDIA4, HID1, TAPBP, MCCC2, TRIM5, SERPINE2, SQSTM1, HSPA6, POP1, KIAA0319, HSPA5, LENG1, GDF15, ETV5, INSR, TERT, SEL1L	0.000901076
	GOTERM_MF_DIRECT	GO:0051082~unfolded protein binding	3	HSPA6, HSPA5, TAPBP	0.0114473
	GOTERM_MF_DIRECT	GO:0008083~growth factor activity	3	OSGIN1, GDF15, MANF	0.0237628
	GOTERM_MF_DIRECT	GO:0005524~ATP binding	6	HYOU1, MCCC2, HKDC1, HSPA6, HSPA5, INSR	0.0647297
	KEGG_PATHWAY	hsa04141:Protein processing in endoplasmic reticulum	5	HYOU1, HSPA6, HSPA5, PDIA4, SEL1L	0.000290273
	KEGG_PATHWAY	hsa04930:Type II diabetes mellitus	2	HKDC1, INSR	0.0934636
MLP	GOTERM_BP_DIRECT	GO:0006412~translation	51	RPL17, MRPS33, MRPL41, CPEB4, RPS27L, RPL22L1, RPS3A, SLC25A26, EGFR, MRPL52, MRPL51, GTF2H3, RPS19, MRPS18B, RPS17, SLC25A36, RPS14, RPS15, RPS12, EIF2AK2, UBA52, MRPS12, MRPS11, RPL35, RPL27A, RPL36, RPL38, IGF2BP3, RPL39, MRPL11, MRPL13, RPS28, RPL32, RPS29, RPL8, MRPL55, AGO2, RPS20, RPS21, RPS9, RPL23A, RPS6, RPS8, RPL28, RPL29, MRPL24, MRPL23, RPL18A, RPL23, MRPL27, RPL37A	1.63e-13
	GOTERM_BP_DIRECT	GO:0006614~SRP-dependent cotranslational protein targeting to membrane	29	RPL17, RPL27A, RPL35, RPL36, RPL38, RPL39, RPS28, RPL32, RPS29, RPS3A, RPL8, RPS20, RPS21, RPS9, RPL23A, RPS6, RPL28, RPS8, RPL29, RPS19, RPL23, RPL18A, RPS17, RPS14, RPS15, RPS12, RPL37A, SRP72, UBA52	1.26e-12
	GOTERM_BP_DIRECT	GO:0019083~viral transcription	31	RPL17, NUP98, RPL27A, RPL35, RPL36, RPL38, RPL39, RPS28, RPL32, RPS29, RPS3A, NUP50, RPL8, RPS20, RPS21, NUP58, RPS9, RPL23A, RPS6, RPL28, RPS8, RPL29, RPS19, RPL23, RPL18A, RPS17, RPS14, RPS15, RPS12, RPL37A, UBA52	4.18e-12
	GOTERM_BP_DIRECT	GO:0000184~nuclear-transcribed mRNA catabolic process, nonsense-mediated decay	31	RPL17, RPL27A, RPL35, RPL36, RPL38, RPL39, UHMK1, PARN, RPS28, RPL32, RPS29, RPS3A, RPL8, RPS20, RPS21, RPS9, RPL23A, RPS6, RPL28, RPS8, RPL29, RPS19, RPL23, RPL18A, RPS17, RPS14, RPS15, RPS12, RPL37A, UBA52, PPP2R2A	2.23e-11
	GOTERM_BP_DIRECT	GO:0006413~translational initiation	31	RPL17, RPL27A, RPL35, RPL36, RPL38, RPL39, EIF3C, RPS28, RPL32, RPS29, RPS3A, RPL8, EIF3K, AGO2, RPS20, RPS21, RPS9, RPL23A, RPS6, RPL28, RPS8, RPL29, RPS19, RPL23, RPL18A, RPS17, RPS14, RPS15, RPS12, RPL37A, UBA52	9.21e-10
	GOTERM_BP_DIRECT	GO:0006364~rRNA processing	35	RPL17, RPL27A, RPL35, RPL36, RPS27L, RPL38, RPL39, ISG20, RPS28, RPL32, RPS29, FRG1, RPS3A, RPL8, RPS20, RPS21, MDN1, TBL3, EXOSC4, RPS9, RPL23A, RPS6, RPL28, RPS8, RPL29, RPS19, RPL23, RPL18A, RPS17, RPS14, RPS15, RPS12, RPL37A, UBA52, WDR46	3.55e-07
	GOTERM_BP_DIRECT	GO:0045944~positive regulation of transcription from RNA polymerase II promoter	99	MEF2A, HRAS, INO80, CITED4, EGFR, MED14, SIX4, MED13, PPARGC1B, MED19, NME2, EP300, MTF1, AAMDC, PYGO1, UBA52, SMARCA4, WNT5A, ONECUT2, MYBL1, NR2C2, DDX3X, HOXA5, TCF4, NKX2-5, ASXL2, PLAG1, UCN, TAF4, CREBBP, MAML2, SMAD4, TET2, HDAC4, TET3, TRPS1, GLMP, RBPJ, KLF2, NELFE, TCF12, RERE, BACH1, CCNT2, PPARA, ELF1, ARID4A, HELZ2, E2F7, ARID4B, CTCF, ZEB1, RFXANK, ZBTB38, POU5F1, ZNF148, MKL2, YAP1…	1.33e-06
	GOTERM_BP_DIRECT	GO:0070125~mitochondrial translational elongation	19	MRPL53, MRPL52, MRPL51, MRPS34, MRPS33, MRPL41, AURKAIP1, CHCHD1, MRPS12, MRPS11, MRPL11, MRPL24, MRPL23, MRPL13, MRPL12, MRPS18B, MRPL27, MRPL54, MRPL55	3.49e-06
	GOTERM_BP_DIRECT	GO:0070126~mitochondrial translational termination	19	MRPL53, MRPL52, MRPL51, MRPS34, MRPS33, MRPL41, AURKAIP1, CHCHD1, MRPS12, MRPS11, MRPL11, MRPL24, MRPL23, MRPL13, MRPL12, MRPS18B, MRPL27, MRPL54, MRPL55	4.16e-06
	GOTERM_BP_DIRECT	GO:0006306~DNA methylation	9	KMT2E, ATRX, ATF7IP, GATAD2B, CTCF, EHMT2, BAZ2A, HELLS, HEMK1	8.71e-05
	GOTERM_BP_DIRECT	GO:0006468~protein phosphorylation	50	CCNT2, FASTK, LATS1, LATS2, PDPK1, AAK1, MAP3K9, PIK3C3, TLK1, CDK14, SRPK3, CCNK, ADAM10, SGK3, ROCK2, PRKAB2, PKN2, WNK1, WNK2, PRKCD, DAPK1, MAPK1, MAP4K5, CDKL1, MAPK4, HIPK3, HIPK2, BMP2K, EIF2AK2, LRRK1, PRKD3, SGK494, FRK, POMK, NEK1, SNRK, MAP3K2, PRKAA1, PIK3R4, STK38L, TAOK1, SMAD5, CSNK2B, ATM, RPS6KL1, FNIP2, JAK1, GRK4, CIT, TSSK4	0.00011
	GOTERM_BP_DIRECT	GO:0048015~phosphatidylinositol-mediated signaling	18	EGFR, PIK3C2A, PIK3CB, RICTOR, GPR143, IGF1R, PDPK1, MOV10, GAB1, PIK3C3, AGO1, AGO2, PDGFRB, AGO3, FGF2, TNRC6A, FRS2, CSF1R	0.00026
	GOTERM_BP_DIRECT	GO:0006351~transcription, DNA-templated	158	MEF2A, CCDC85B, CNOT3, BBX, INO80, CITED4, CNOT6, ZNF778, CASP8AP2, MAP3K9, MIER3, ATF6B, ZNF107, ZNF594, ZNF593, TFPT, ZNF441, FOXN2, FOXN3, MED19, MAPK1, ZNF787, NME2, TRIM33, PARP14, MGA, EDF1, FLII, VGLL3, ATXN1L, PIAS1, EIF2AK2, MCTS1, ZNF41, SMARCA4, ZNF614, EID3, SETD1B, ZNF510, ZNRD1, ZNF618, NR2C2, ZNF846, MOV10, DDX3X, CNOT6L, LYL1, ZNF224, PBRM1, HELLS, PLAG1, IKZF5, ASXL2, ZBTB48, SMA…	0.000282
	GOTERM_BP_DIRECT	GO:0035280~miRNA loading onto RISC involved in gene silencing by miRNA	5	DICER1, AGO1, AGO2, AGO3, ADAR	0.000437
	GOTERM_BP_DIRECT	GO:0000028~ribosomal small subunit assembly	7	RPS28, RPS19, RPS17, RPS14, MRPS11, RPS15, RPS27L	0.000742
	GOTERM_BP_DIRECT	GO:0006355~regulation of transcription, DNA-templated	123	MEF2A, CNOT3, BBX, CNOT6, ZNF778, CASP8AP2, MAP3K9, MIER3, ZNF107, ZNF594, TFPT, ZNF441, RREB1, ZNF814, SIX4, PPARGC1B, ZNF787, NME2, EP300, PARP14, MGA, EDF1, FLII, VGLL3, ERC1, MCTS1, ZNF41, ZNHIT3, SMARCA4, ZNF614, EID3, SETD1B, ZNF510, AHCTF1, MYBL1, ZNF618, NR2C2, ZNF846, MOV10, CNOT6L, LYL1, ZNF224, PBRM1, RUNX2, ASXL2, IKZF5, ZBTB48, RFX7, CREBBP, SMAD5, ZNF66, PTPN14, SMAD4, ZNF524, NOTCH…	0.000989
	GOTERM_BP_DIRECT	GO:0045039~protein import into mitochondrial inner membrane	4	TIMM10, NDUFA13, TIMM13, TIMM22	0.002143
	GOTERM_BP_DIRECT	GO:0035279~mRNA cleavage involved in gene silencing by miRNA	4	MOV10, AGO1, AGO2, AGO3	0.002143
	GOTERM_BP_DIRECT	GO:0042274~ribosomal small subunit biogenesis	6	RPS28, RPS19, RPS17, SURF6, RPS15, RPS6	0.0022
	GOTERM_BP_DIRECT	GO:0006367~transcription initiation from RNA polymerase II promoter	20	PPARA, TAF4, POLR2L, MAML2, POLR2I, CREBBP, GTF2H3, TEAD1, MED14, NR3C1, MED13, NR2C2, POLR2A, NOTCH2, GTF2I, MED16, MED27, YAP1, RBPJ, TCF4	0.002652
	GOTERM_BP_DIRECT	GO:0008286~insulin receptor signaling pathway	13	ATP6V0E1, SOGA1, PIK3C2A, SOCS7, STXBP4, APPL1, ATP6V0B, PHIP, IGF1R, EIF4EBP1, SOS1, GAB1, ZNF106	0.002885
	GOTERM_BP_DIRECT	GO:0010506~regulation of autophagy	10	SOGA1, EP300, ULK2, MAPT, HSPB1, ABL2, ITPR1, ATM, USP13, DAPK1	0.00321
	GOTERM_BP_DIRECT	GO:0051301~cell division	36	CCNT2, MAD1L1, HAUS6, CDC14A, NEK1, ANAPC15, INO80, NR3C1, CDC34, SPICE1, LATS1, LATS2, TUBB, FIGN, SAC3D1, CCDC124, CLASP1, PARD3B, LMLN, HELLS, CDK14, STAG2, CDK13, PARD6B, CCNK, SMC5, PKN2, CENPF, CENPE, CDC27, TACC1, RGS14, SMC4, MIS18BP1, SMC1A, CTDP1	0.003429
	GOTERM_BP_DIRECT	GO:0035556~intracellular signal transduction	40	ADCY7, GRIP1, AKAP11, LATS2, PDPK1, PLCB4, SNRK, GMIP, DDX3X, NSMCE1, PIKFYVE, GUCY1A2, TLK1, PRKAA1, DLG5, STK38L, MAGI3, ABR, SGK3, SPHK1, WNK1, SMAD4, PKN2, ARHGAP45, SOCS7, WNK2, PRKCD, RGS14, DAPK1, WSB1, PDZD8, TULP4, MAP4K5, TNS1, ITGB1BP1, JAK1, HSPB1, TSSK4, CIT, PRKD3	0.003619
	GOTERM_BP_DIRECT	GO:0038063~collagen-activated tyrosine kinase receptor signaling pathway	4	COL4A2, COL4A1, DDR2, COL4A5	0.004089
	GOTERM_BP_DIRECT	GO:0007219~Notch signaling pathway	16	ADAM10, MAML2, CREBBP, DLL3, NOTCH2, S1PR3, MIB1, EP300, RPS19, FAT4, ITGB1BP1, SUSD5, MESP1, RBPJ, UBA52, SEL1L	0.004788
	GOTERM_BP_DIRECT	GO:0032981~mitochondrial respiratory chain complex I assembly	11	NDUFAF4, NUBPL, NDUFS6, NDUFB11, NDUFA2, NDUFA3, NDUFB7, NDUFA13, NDUFA1, NDUFB1, NDUFA11	0.005002
	GOTERM_BP_DIRECT	GO:0043536~positive regulation of blood vessel endothelial cell migration	6	VEGFC, HSPB1, ANGPT1, AMOTL1, THBS1, FGF2	0.005016
	GOTERM_BP_DIRECT	GO:0006281~DNA repair	26	BACH1, EID3, INO80, RPS27L, INTS3, NSMCE1, INO80C, TRIP12, POLK, EMSY, NUDT1, SHPRH, TFPT, TAOK1, GEN1, GTF2H3, ATR, ATM, JMY, ATRX, EYA4, FANCD2, DDB2, SMC1A, ALKBH3, RBM14-RBM4	0.005699
	GOTERM_BP_DIRECT	GO:0031054~pre-miRNA processing	5	DICER1, AGO1, AGO2, AGO3, ADAR	0.006616
	GOTERM_BP_DIRECT	GO:0000956~nuclear-transcribed mRNA catabolic process	5	NBAS, EXOSC4, AGO1, LSM5, XRN1	0.006616
	GOTERM_BP_DIRECT	GO:0035194~posttranscriptional gene silencing by RNA	4	AGO1, AGO2, AGO3, TNRC6A	0.006829
	GOTERM_BP_DIRECT	GO:1901796~regulation of signal transduction by p53 class mediator	16	TAF4, L3MBTL1, PRKAB2, CSNK2B, BRIP1, ATR, EHMT2, ATM, JMY, EP300, HIPK2, TOP3A, PRKAA1, UBA52, CHD4, KAT6A	0.009538
	GOTERM_BP_DIRECT	GO:0006120~mitochondrial electron transport, NADH to ubiquinone	9	NDUFS6, NDUFB11, NDUFA2, NDUFA3, NDUFB7, NDUFA13, NDUFA1, NDUFB1, NDUFA11	0.009745
	GOTERM_BP_DIRECT	GO:0036092~phosphatidylinositol-3-phosphate biosynthetic process	9	PIK3CB, PIK3C2A, PIK3C3, GAB1, PIKFYVE, PIK3R4, FGF2, FRS2, ATM	0.009745
	GOTERM_BP_DIRECT	GO:0035196~production of miRNAs involved in gene silencing by miRNA	4	DICER1, AGO1, AGO2, AGO3	0.010427
	GOTERM_BP_DIRECT	GO:0006366~transcription from RNA polymerase II promoter	46	CCNT2, BACH1, ELF1, MEF2A, POLR2L, ARID4A, POLR2I, ONECUT2, DEK, CTCF, NR3C1, MYBL1, POLR2A, REL, POU5F1, ZNF148, HOXA5, NFAT5, ETV1, RUNX2, TRIP11, NKX2-5, SCX, PLAG1, CCNK, TAF4, RREB1, AFF4, SMAD4, GTF2H3, SIX4, EP300, MTF1, GTF2I, NRL, MED16, TRPS1, ASH1L, TCEB2, NFIC, MESP1, NELFE, CTDP1, ZFHX3, TCF12, CLOCK	0.01094
	GOTERM_BP_DIRECT	GO:0009451~RNA modification	3	PARN, ADAT3, CDK5RAP1	0.010982
	GOTERM_BP_DIRECT	GO:0007519~skeletal muscle tissue development	9	MYL6, CCNT2, SRPK3, EP300, NF1, VAMP5, SKIL, SIX4, GPCPD1	0.012349
	GOTERM_BP_DIRECT	GO:0007050~cell cycle arrest	17	KMT2E, HRAS, LAMTOR4, LAMTOR2, AK1, PRKAB2, UHMK1, VASH1, ATM, SART1, JMY, NOTCH2, PRKAA1, SKIL, THBS1, ZFHX3, APC	0.013614
	GOTERM_BP_DIRECT	GO:0032930~positive regulation of superoxide anion generation	4	EGFR, CYBA, PRKCD, GSTP1	0.01493
	GOTERM_BP_DIRECT	GO:0032508~DNA duplex unwinding	8	ATRX, CHD8, DDX3X, INO80, BRIP1, SUPV3L1, RAD54B, CHD4	0.017415
	GOTERM_BP_DIRECT	GO:0035019~somatic stem cell population maintenance	10	POLR2L, POU5F1, POLR2I, SMAD4, BCL9L, YAP1, RBPJ, FGF2, BCL9, POLR2A	0.017991
	GOTERM_BP_DIRECT	GO:0010038~response to metal ion	4	CUTA, MTF1, TNNC1, MT1X	0.020361
	GOTERM_BP_DIRECT	GO:0021987~cerebral cortex development	9	CEP120, FAT4, ATIC, CDON, NF1, LRP6, AFDN, TACC1, GART	0.021038
	GOTERM_BP_DIRECT	GO:0090625~mRNA cleavage involved in gene silencing by siRNA	3	AGO1, AGO2, AGO3	0.021065
	GOTERM_BP_DIRECT	GO:0032543~mitochondrial translation	7	MRPL23, MRPS34, MRPL51, MRPS18B, CHCHD1, MRPS12, MRPS11	0.021766
	GOTERM_BP_DIRECT	GO:0000086~G2/M transition of mitotic cell cycle	16	CEP131, CEP72, HAUS6, PPP1R12B, DCTN3, LATS1, TUBB, PPP1R12A, CLASP1, FBXL15, CIT, DYNC1H1, SSNA1, UBA52, CDK14, PPP2R2A	0.022204
	GOTERM_BP_DIRECT	GO:0018105~peptidyl-serine phosphorylation	15	SGK3, PKN2, RICTOR, ATR, PRKCD, UHMK1, ATM, LATS2, MAPK1, PDPK1, TTBK2, HIPK3, HIPK2, STK38L, PRKD3	0.022303
	GOTERM_BP_DIRECT	GO:0035329~hippo signaling	6	FAT4, TEAD1, YAP1, AMOTL1, LATS1, LATS2	0.023139
	GOTERM_BP_DIRECT	GO:0006357~regulation of transcription from RNA polymerase II promoter	39	ARID4A, KIAA1958, ARID4B, DEK, ZEB1, ZNF518A, CITED4, RFXANK, BUD31, ZNF704, LYL1, ATF6B, MED27, ZSCAN29, RUNX2, NKX2-5, CHD4, ELMSAN1, TAF4, ZMYM1, RFX7, BRIP1, MED14, MED13L, NRIP1, JMY, BRWD3, ZBED1, MTF1, DMTF1, GTF2I, MED16, ATXN7, VGLL3, TCF19, SRCAP, TCF12, CLOCK, SMARCA4	0.023865
	GOTERM_BP_DIRECT	GO:0042147~retrograde transport, endosome to Golgi	10	SPAG9, SNX6, PIKFYVE, TBC1D5, VPS52, GOSR2, VPS50, ERC1, GCC2, RHOBTB3	0.025662
	GOTERM_BP_DIRECT	GO:0070584~mitochondrion morphogenesis	5	NUBPL, FIS1, NDUFS6, DNM1L, SUPV3L1	0.026698
	GOTERM_BP_DIRECT	GO:0035195~gene silencing by miRNA	4	MOV10, LIMD1, TNRC6A, CNOT6	0.026732
	GOTERM_BP_DIRECT	GO:0045446~endothelial cell differentiation	4	BMPER, EDF1, MESP1, KDM6B	0.026732
	GOTERM_BP_DIRECT	GO:0000387~spliceosomal snRNP assembly	6	SNRPD2, GEMIN8, SNRPC, SNRPE, GEMIN7, SART1	0.026778
	GOTERM_BP_DIRECT	GO:0061418~regulation of transcription from RNA polymerase II promoter in response to hypoxia	6	BACH1, EP300, CREBBP, TCEB2, UBA52, RBX1	0.026778
	GOTERM_BP_DIRECT	GO:0045893~positive regulation of transcription, DNA-templated	44	KMT2E, WNT5A, PPARA, ELF1, GRIP1, CTCF, MYBL1, PHIP, CHD8, MRPL12, MAP3K2, LYL1, TCF4, RUNX2, SCX, FGF2, NKX2-5, NAT14, ATF7IP, KDM7A, TAF4, RREB1, CREBBP, SMAD5, SMAD4, FOXN2, MED14, SIX4, MED13, FOXN3, NRIP1, HDAC4, MAPK1, MED16, HIPK2, LRP6, EDF1, PIAS1, KLF2, MESP1, ZFHX3, CLOCK, KAT6A, SMARCA4	0.026779
	GOTERM_BP_DIRECT	GO:0030148~sphingolipid biosynthetic process	8	ACER3, SGMS2, FA2H, ACER2, SPHK1, CERS5, KDSR, PPM1L	0.027072
	GOTERM_BP_DIRECT	GO:0030097~hemopoiesis	9	NOTCH2, EBP, CRIP2, L3MBTL1, ANGPT1, RUNX2, NKX2-5, CSF1R, CDK13	0.027958
	GOTERM_BP_DIRECT	GO:0007223~Wnt signaling pathway, calcium modulating pathway	7	WNT5A, MOV10, GNAO1, AGO1, AGO2, AGO3, TNRC6A	0.031203
	GOTERM_BP_DIRECT	GO:0001756~somitogenesis	7	WNT5A, MIB1, EP300, DLL3, SEMA3C, RBPJ, ATM	0.031203
	GOTERM_BP_DIRECT	GO:0008284~positive regulation of cell proliferation	40	HRAS, MVD, CACUL1, IL6ST, COPS9, ROMO1, CNOT6, PHIP, AKR1C2, S1PR3, IGF1R, CNOT6L, PRKAA1, YAP1, THBS1, RUNX2, SCX, FGF2, NKX2-5, PGGT1B, SERTAD1, CDK13, CSF1R, EGFR, CEP131, ACER3, ADAM10, CRIP2, ACER2, CST3, LIFR, RPS9, S100A13, HDAC4, MAPK1, VEGFC, ITGB1BP1, HIPK2, PDGFRB, MCTS1	0.032536
	GOTERM_BP_DIRECT	GO:0035278~miRNA mediated inhibition of translation	4	AGO1, AGO2, AGO3, TNRC6A	0.034039
	GOTERM_BP_DIRECT	GO:0030218~erythrocyte differentiation	7	KMT2E, RPS19, RPS14, SMAD5, HIPK2, ZFPM1, ADAR	0.03486
	GOTERM_BP_DIRECT	GO:0045444~fat cell differentiation	10	SENP2, GPX1, STEAP4, EP300, OSBPL8, BSCL2, SOCS7, METRNL, PIAS1, CLIP3	0.0354
	GOTERM_BP_DIRECT	GO:0071480~cellular response to gamma radiation	5	CYBA, TMEM109, ATR, YAP1, ATM	0.037399
	GOTERM_BP_DIRECT	GO:0000724~double-strand break repair via homologous recombination	10	SWI5, MMS22L, GEN1, NSMCE1, SHFM1, SMC5, INO80, RNF138, RAD54B, ATM	0.038183
	GOTERM_BP_DIRECT	GO:0030521~androgen receptor signaling pathway	7	UBE3A, GRIP1, MED16, MED14, PIAS1, MED13, NRIP1	0.038781
	GOTERM_BP_DIRECT	GO:0022008~neurogenesis	7	ZNF217, CEP120, KIF3A, FAT4, ZNHIT2, SPOCK1, MESP1	0.042971
	GOTERM_BP_DIRECT	GO:0045736~negative regulation of cyclin-dependent protein serine/threonine kinase activity	5	CDK5RAP1, TNFAIP3, LATS1, LATS2, APC	0.043546
	GOTERM_BP_DIRECT	GO:0000462~maturation of SSU-rRNA from tricistronic rRNA transcript (SSU-rRNA, 5.8S rRNA, LSU-rRNA)	6	TBL3, RPS19, RPS14, MRPS11, RPS8, WDR46	0.044853
	GOTERM_BP_DIRECT	GO:0043087~regulation of GTPase activity	9	RASAL2, GAPVD1, SYDE2, ITGB1BP1, NF1, RAPGEF6, RASIP1, RICTOR, FGD6	0.046197
	GOTERM_BP_DIRECT	GO:0007517~muscle organ development	11	MEF2A, FKTN, EVC, FRG1, UTRN, VAMP5, CENPF, ETV1, MKL2, TCF12, ZFHX3	0.047673
	GOTERM_BP_DIRECT	GO:0007049~cell cycle	21	TUSC2, CCNT2, PARD6B, MRPL41, PKN2, ATR, APPL1, TET2, PRKCD, TACC1, ESCO2, MAPK1, CASP8AP2, RIF1, CCDC124, DMTF1, MAPK4, TLK1, LIN54, PARD3B, MCTS1	0.048187
	GOTERM_BP_DIRECT	GO:0048733~sebaceous gland development	3	ZDHHC21, SMAD4, RBPJ	0.048475
	GOTERM_BP_DIRECT	GO:0003416~endochondral bone growth	3	EVC, BNC2, DDR2	0.048475
	GOTERM_BP_DIRECT	GO:0034454~microtubule anchoring at centrosome	3	KIF3A, NIN, HOOK3	0.048475
	GOTERM_BP_DIRECT	GO:0090398~cellular senescence	5	HRAS, OPA1, SMC5, PRKCD, KAT6A	0.050225
	GOTERM_BP_DIRECT	GO:0006768~biotin metabolic process	4	MCCC2, ACACA, HLCS, ACACB	0.051388
	GOTERM_BP_DIRECT	GO:0006937~regulation of muscle contraction	4	MYL5, TNNC1, PPP1R12B, MYL9	0.051388
	GOTERM_BP_DIRECT	GO:0043537~negative regulation of blood vessel endothelial cell migration	4	CSNK2B, THBS1, FGF2, VASH1	0.051388
	GOTERM_BP_DIRECT	GO:0040029~regulation of gene expression, epigenetic	4	GPX1, HDAC4, CTCF, KLF2	0.051388
	GOTERM_BP_DIRECT	GO:0030490~maturation of SSU-rRNA	4	RPS28, RPS19, RPS14, TSR3	0.051388
	GOTERM_BP_DIRECT	GO:0009142~nucleoside triphosphate biosynthetic process	4	NME2, NME3, NME1, AK1	0.051388
	GOTERM_BP_DIRECT	GO:0007062~sister chromatid cohesion	12	MAD1L1, CENPM, NUP98, TAOK1, SMC5, CLIP1, CENPF, AHCTF1, CENPE, CLASP1, SMC1A, STAG2	0.053184
	GOTERM_BP_DIRECT	GO:0045892~negative regulation of transcription, DNA-templated	41	WNT5A, BTAF1, LIMS1, SBNO2, ARID4A, SNX6, CCDC85B, ARHGAP35, CTCF, ZEB1, RLIM, ZBTB38, CHD8, ZNF224, ZNF148, PER2, LIMD1, LOXL3, RUNX2, SCX, NKX2-5, ATF7IP, ZBTB21, L3MBTL1, SMAD4, NDUFA13, CENPF, SIX4, PPARGC1B, FOXN3, HDAC4, ZNF217, TRIM33, PFDN5, RBPJ, MESP1, COMMD7, ZFHX3, CLOCK, KAT6A, SMARCA4	0.053463
	GOTERM_BP_DIRECT	GO:0006626~protein targeting to mitochondrion	6	FIS1, TOMM7, TIMM17B, TIMM10, TIMM13, TIMM22	0.056072
	GOTERM_BP_DIRECT	GO:0006122~mitochondrial electron transport, ubiquinol to cytochrome c	4	UQCC3, UQCR10, UQCR11, UQCRQ	0.061375
	GOTERM_BP_DIRECT	GO:0031116~positive regulation of microtubule polymerization	4	MAPT, CLIP1, FAM179B, CLASP1	0.061375
	GOTERM_BP_DIRECT	GO:0000186~activation of MAPKK activity	7	EGFR, LAMTOR2, MAP3K2, EIF2AK2, FGF2, FRS2, ADAM9	0.062491
	GOTERM_BP_DIRECT	GO:0048699~generation of neurons	3	MAPT, SIX4, CIT	0.065133
	GOTERM_BP_DIRECT	GO:0060059~embryonic retina morphogenesis in camera-type eye	3	CDON, HIPK2, LRP6	0.065133
	GOTERM_BP_DIRECT	GO:0003360~brainstem development	3	ATIC, SMAD4, GART	0.065133
	GOTERM_BP_DIRECT	GO:0008064~regulation of actin polymerization or depolymerization	3	SSH1, ARHGAP35, CIT	0.065133
	GOTERM_BP_DIRECT	GO:0001578~microtubule bundle formation	5	NAV1, TPPP, MAP1B, CLIP1, CLASP1	0.065161
	GOTERM_BP_DIRECT	GO:0017148~negative regulation of translation	8	DDX3X, CNOT3, IREB2, IGF2BP2, IGF2BP3, EIF2AK2, CAPRIN2, DAPK1	0.065426
	GOTERM_BP_DIRECT	GO:0046777~protein autophosphorylation	17	EGFR, WNK1, ATR, WNK2, DDR2, UHMK1, ATM, DAPK1, IGF1R, PDPK1, NME2, ULK2, AAK1, MAP3K9, PDGFRB, EIF2AK2, CSF1R	0.066879
	GOTERM_BP_DIRECT	GO:0071230~cellular response to amino acid stimulus	7	EGFR, COL4A1, LAMTOR4, LAMTOR2, CPEB4, ZEB1, SESN3	0.068068
	GOTERM_BP_DIRECT	GO:0000226~microtubule cytoskeleton organization	9	DYNC1LI2, MAPT, ATXN7, MAP1B, TBCE, CLASP1, MID1, PHLDB2, TACC1	0.07086
	GOTERM_BP_DIRECT	GO:0016055~Wnt signaling pathway	18	WNT5A, CSNK2B, STRN, CXXC4, AMOTL1, RBX1, SENP2, DDX3X, KREMEN1, ZBED3, LRP6, PYGO1, RNF138, MCC, PRKAA1, UBA52, CDK14, APC	0.071474
	GOTERM_BP_DIRECT	GO:0006275~regulation of DNA replication	4	ANKRD17, EHMT2, ESCO2, ZBTB38	0.072188
	GOTERM_BP_DIRECT	GO:0033617~mitochondrial respiratory chain complex IV assembly	4	COX14, COA3, CHCHD5, PET100	0.072188
	GOTERM_BP_DIRECT	GO:0043066~negative regulation of apoptotic process	37	WNT5A, IL6ST, PRDX5, MIF, PHIP, IGF1R, BAG6, DDX3X, RPS3A, SUPV3L1, ANGPT1, PRKAA1, THBS1, SCX, NKX2-5, CSF1R, EGFR, UCN, SPHK1, PDE3A, SIX4, RPS6, FLNA, VEGFB, NOTCH2, BFAR, NME2, AREL1, HIPK3, AAMDC, HSPB1, PDGFRB, PIAS1, EIF2AK2, UBA52, GSTP1, ADAR	0.074138
	GOTERM_BP_DIRECT	GO:0051897~positive regulation of protein kinase B signaling	10	VEGFB, EGFR, GPX1, AKR1C2, OSBPL8, ITGB1BP1, ANGPT1, RICTOR, THBS1, FGF2	0.074357
	GOTERM_BP_DIRECT	GO:0031047~gene silencing by RNA	12	NUP98, POLR2L, CNOT6L, NUP50, DICER1, POLR2I, AGO1, CNOT3, AGO2, TNRC6A, POLR2A, NUP58	0.081611
	GOTERM_BP_DIRECT	GO:0006400~tRNA modification	5	CTU1, ADAT3, THUMPD1, THG1L, CDK5RAP1	0.082143
	GOTERM_BP_DIRECT	GO:0018107~peptidyl-threonine phosphorylation	6	MAPK1, PDPK1, HIPK3, HIPK2, WNK1, PRKCD	0.082898
	GOTERM_BP_DIRECT	GO:0007257~activation of JUN kinase activity	6	WNT5A, SPAG9, MAP4K5, MAP3K2, MAP3K9, GAB1	0.082898
	GOTERM_BP_DIRECT	GO:0072321~chaperone-mediated protein transport	3	TIMM10, CLIP3, TIMM13	0.083368
	GOTERM_BP_DIRECT	GO:2000369~regulation of clathrin-mediated endocytosis	3	PIK3CB, AAK1, DNAJC6	0.083368
	GOTERM_BP_DIRECT	GO:1900246~positive regulation of RIG-I signaling pathway	3	ANKRD17, PUM1, PUM2	0.083368
	GOTERM_BP_DIRECT	GO:0070131~positive regulation of mitochondrial translation	3	UQCC2, COA3, CDK5RAP1	0.083368
	GOTERM_BP_DIRECT	GO:0034551~mitochondrial respiratory chain complex III assembly	3	UQCC2, UQCC3, UQCR10	0.083368
	GOTERM_BP_DIRECT	GO:0046512~sphingosine biosynthetic process	3	ACER3, ACER2, SPHK1	0.083368
	GOTERM_BP_DIRECT	GO:0016926~protein desumoylation	3	SENP2, SENP1, FAM76B	0.083368
	GOTERM_BP_DIRECT	GO:0006368~transcription elongation from RNA polymerase II promoter	10	CCNT2, CCNK, TAF4, POLR2L, POLR2I, TCEB2, GTF2H3, NELFE, CTDP1, POLR2A	0.083491
	GOTERM_BP_DIRECT	GO:0006338~chromatin remodeling	10	ATRX, HDAC4, INO80, PBRM1, DEK, BAZ2A, INO80C, MYSM1, RERE, SMARCA4	0.083491
	GOTERM_BP_DIRECT	GO:0030150~protein import into mitochondrial matrix	4	TOMM7, TIMM17B, DNLZ, TIMM50	0.083782
	GOTERM_BP_DIRECT	GO:0006283~transcription-coupled nucleotide-excision repair	9	POLK, UVSSA, EP300, POLR2L, POLR2I, GTF2H3, UBA52, POLR2A, RBX1	0.085711
	GOTERM_BP_DIRECT	GO:0016525~negative regulation of angiogenesis	8	COL4A2, ROCK2, GTF2I, HOXA5, NF1, THBS1, TCF4, VASH1	0.086949
	GOTERM_BP_DIRECT	GO:0007067~mitotic nuclear division	22	HAUS6, CCNK, NEK1, ANAPC15, SMC5, CENPF, NR3C1, DCTN3, RPS6, LATS1, RGS14, LATS2, FIGN, SAC3D1, PPP1R12A, CLIP1, PBRM1, MIS18BP1, LMLN, CIT, HELLS, STAG2	0.089045
	GOTERM_BP_DIRECT	GO:0016569~covalent chromatin modification	12	ATRX, CHD8, EMSY, BAG6, L3MBTL1, PBRM1, DEK, TLK1, CTCF, NR3C1, CHD6, SMARCA4	0.089956
	GOTERM_BP_DIRECT	GO:0043086~negative regulation of catalytic activity	9	ATP7A, NOSIP, PHACTR2, PPP1R12A, PPP1R10, CAND1, ACACB, PPP1R14B, FNIP2	0.091036
	GOTERM_BP_DIRECT	GO:1900034~regulation of cellular response to heat	9	MAPK1, NUP98, EP300, NUP50, CREBBP, ATR, HSBP1, ATM, NUP58	0.091036
	GOTERM_BP_DIRECT	GO:0090503~RNA phosphodiester bond hydrolysis, exonucleolytic	5	PARN, CNOT6L, EXOSC4, CNOT6, ISG20	0.091371
	GOTERM_BP_DIRECT	GO:0042787~protein ubiquitination involved in ubiquitin-dependent protein catabolic process	15	CACUL1, ANAPC15, UBR4, RNF217, UBA6, HERC3, RNF181, CDC27, RBX1, BFAR, AREL1, ANKIB1, SPOPL, UBA52, TRIP12	0.091431
	GOTERM_BP_DIRECT	GO:0006974~cellular response to DNA damage stimulus	19	ALKBH7, CCNK, SHPRH, TAOK1, ZMAT3, SMC5, RPS27L, INTS3, ATR, STXBP4, FAAP20, ATM, ZBTB38, MAPK1, TLK1, YAP1, MCTS1, TRIP12, APC	0.09359
	GOTERM_BP_DIRECT	GO:0045807~positive regulation of endocytosis	4	WNT5A, MIB1, FLOT1, CLIP3	0.096112
	GOTERM_BP_DIRECT	GO:0006165~nucleoside diphosphate phosphorylation	4	NME2, NME3, NME1, AK1	0.096112
	GOTERM_BP_DIRECT	GO:0008053~mitochondrial fusion	4	FIS1, OPA1, MIGA1, ST20	0.096112
	GOTERM_BP_DIRECT	GO:2000249~regulation of actin cytoskeleton reorganization	4	ABL2, PHPT1, TRPM2, CSF1R	0.096112
	GOTERM_CC_DIRECT	GO:0005840~ribosome	42	MRPS34, MRPS33, MRPS11, RPL27A, RPL35, RPL36, RPS27L, RPL22L1, RPL38, RPS19BP1, MRPL11, MRPL13, RPS28, RPS29, RPL32, RPS3A, RPL8, MRPL54, MRPL55, RPS20, RPS21, MRPL53, RPS9, RPL23A, RPS6, RPL28, RPS8, RPL29, RPS6KL1, MRPL24, MRPL23, RPS19, RPL18A, RPL23, MRPS18B, RPS17, MRPL27, RPS14, RPS15, RPL37A, EIF2AK2, UBA52	4.8871e-15
	GOTERM_CC_DIRECT	GO:0005654~nucleoplasm	260	MEF2A, AURKAIP1, SURF6, LSM7, UTRN, BBX, INTS3, SART1, ISG20, MED27, INTS6, GIT2, LSM5, AFDN, STAG2, POLK, OPA1, MAGI1, TFPT, RREB1, UBR4, MED14, MED13, ESCO2, PPARGC1B, CTDSPL2, MAPK1, RPS19, MTF1, RPS17, NAV2, MED16, RPS14, MAPK4, RPS15, RPS12, FLII, ATXN1L, PIAS1, ADD3, AHCTF1, ZNRD1, CDC34, RPS28, RPS29, DUSP16, NUP50, PBRM1, RPS20, RPS21, ASXL2, ZBTB48, U2AF1L5, MAML2, SMAD5, CREBBP, PTPN14,…	8.11024e-14
	GOTERM_CC_DIRECT	GO:0005829~cytosol	284	RPL17, DYNC1LI2, HRAS, LSM7, TRAPPC2L, VPS52, RNF217, AMOTL1, GPCPD1, SART1, HOOK3, PIK3C3, GAB1, LSM5, RAPGEF6, RAB24, AFDN, ZNF106, STAG2, FTL, PIK3CB, ROCK2, NUDT14, WNK1, UBR1, WNK2, DCTN3, GCC2, FARP2, MAPK1, SPAG9, NME2, PGLS, RPS19, GAPVD1, RPS17, NME1, SULT1B1, RPS14, MAPK4, RPS15, RPS12, TRAPPC5, SRP72, EIF2AK2, ADD3, NFKBIE, AHCTF1, UBA6, IGF2BP2, IGF2BP3, ASL, DAAM1, ACSBG1, MOV10, RPS…	1.05132e-10
	GOTERM_CC_DIRECT	GO:0005737~cytoplasm	403	MEF2A, HRAS, MCRIP1, GFER, STRN, AMOTL1, CITED4, SART1, ISG20, GOLGA8B, MED27, PDPR, OPA1, MAGI1, TFPT, RREB1, SPAG9, MAPK1, NME2, RPS19, NME1, RPS14, MAPK4, SPAG4, RPS15, FLII, EIF2AK2, MCTS1, NFKBIE, CHCHD1, NTAN1, UBA6, PRRC2A, ASL, DAAM1, ACSBG1, TPGS1, RPS28, RPS29, DUSP16, RPS20, RPS21, C19ORF24, TAOK1, SPHK1, ACACA, RPS9, RPS6, ATM, RPS8, GART, FNIP2, PTAR1, BACH1, CREBRF, RNPEPL1, RLIM, R…	3.51003e-09
	GOTERM_CC_DIRECT	GO:0022627~cytosolic small ribosomal subunit	16	RPS9, RPS27L, RPS6, RPS8, RPS19, RPS28, DDX3X, RPS29, RPS17, RPS3A, RPS14, RPS15, RPS12, RPS20, RPS21, MCTS1	7.84962e-08
	GOTERM_CC_DIRECT	GO:0005634~nucleus	407	RPL17, HIST2H2AA3, MEF2A, HRAS, MCRIP1, AURKAIP1, INTS3, CITED4, ISG20, ZNF778, MED27, LSM5, ZNF107, STAG3, TLK1, TIGD7, STAG2, MAGI3, TFPT, RREB1, PIK3CB, ROCK2, MED14, MED13, MED19, ZNF787, MAPK1, NME2, NME1, MED16, MAPK4, RPS15, ZNHIT1, VGLL3, EIF2AK2, ZNF41, ZNF614, CHCHD1, ZNF510, NTAN1, AHCTF1, PRRC2A, MYBL1, ZNF618, MANF, CENPBD1, LYL1, ZNF224, DUSP16, SERF2, TCF4, KIAA1683, NAT14, ZNF66, …	8.34629e-08
	GOTERM_CC_DIRECT	GO:0005743~mitochondrial inner membrane	54	ATP5D, NDUFAF4, MRPS34, MRPS33, MRPL41, AURKAIP1, C19ORF70, TIMM17B, ROMO1, TIMM50, UQCRQ, MINOS1, NDUFS6, UQCR10, UQCR11, PARL, CPOX, SLC25A26, ATP5I, MRPL53, MRPL52, NDUFB11, MRPL51, OPA1, NDUFA13, COX4I1, TIMM22, NDUFA11, NNT, MRPS18B, SLC25A36, NDUFB7, CHCHD1, MRPS12, COX7B, MRPS11, TIMM10, TIMM13, NDUFB1, MRPL11, MRPL13, MRPL12, MRPL54, MRPL55, GPD2, NDUFA2, NDUFA3, FDXR, NDUFA1, MRPL24, UQC…	1.34238e-06
	GOTERM_CC_DIRECT	GO:0022625~cytosolic large ribosomal subunit	17	RPL17, SURF6, RPL27A, RPL35, RPL36, RPL23A, RPL38, RPL22L1, RPL39, RPL28, RPL29, RPL32, RPL23, RPL18A, RPL8, RPL37A, UBA52	2.10577e-06
	GOTERM_CC_DIRECT	GO:0005762~mitochondrial large ribosomal subunit	13	MRPL53, MRPL24, MRPL11, MRPL52, MRPL23, MRPL13, MRPL51, MRPL41, MRPL12, MRPL27, MRPL54, MRPL55, NSUN3	2.0406e-05
	GOTERM_CC_DIRECT	GO:0005925~focal adhesion	44	LIMS1, ENAH, AKAP12, RPL38, DDR2, PDPK1, RPS29, SORBS2, RPS3A, RPL8, GIT2, PPP1R12A, CLASP1, LIMD1, LMLN, AHNAK, ADAM9, EGFR, ADAM10, LPP, FLOT1, ITGA1, PPFIBP1, RPS9, FLNA, RPS8, MAPK1, CYBA, CDH13, NME2, RPS19, SENP1, TNS1, RPL23, RPS17, ITGB1BP1, RPS14, RPS15, JAK1, HSPB1, PDGFRB, FLII, RPL37A, PHLDB2	0.00010662
	GOTERM_CC_DIRECT	GO:0005819~spindle	20	MAD1L1, SNCG, FAM96B, HAUS6, CENPF, NR3C1, MID1, DCTN3, CDC27, SPICE1, RGS14, ATM, RIF1, SAC3D1, CEP170, MZT2A, HSPB1, ACOT13, MZT2B, CTDP1	0.000115089
	GOTERM_CC_DIRECT	GO:0005667~transcription factor complex	26	MEF2A, E2F7, ZEB1, REL, POU5F1, MED27, LIMD1, SKIL, YAP1, TCF4, SCX, NKX2-5, RUNX2, ELMSAN1, ATF7IP, SMAD5, SMAD4, EP300, TRPS1, ZFPM1, RBPJ, PBX2, ZFHX3, TCF12, RBM14-RBM4, CLOCK	0.000258607
	GOTERM_CC_DIRECT	GO:0015935~small ribosomal subunit	8	RPS28, RPS29, MRPS12, RPS15, RPS9, RPS20, RPS21, RPS6	0.000878691
	GOTERM_CC_DIRECT	GO:0005815~microtubule organizing center	21	CEP97, CEP131, SNCG, HAUS6, FLOT1, NR3C1, AKAP11, LATS1, TACC1, LATS2, FNIP2, HOOK3, TUBGCP4, SPAG9, MAPK1, TUBGCP5, CCDC124, FIGN, SAC3D1, SLMAP, FLII	0.00091508
	GOTERM_CC_DIRECT	GO:0005739~mitochondrion	109	TUSC2, SLC44A1, MRPS34, MRPS33, MRPL41, AURKAIP1, TNNC1, ROMO1, GFER, MIPEP, C14ORF2, FAM210A, MINOS1, SLC16A1, CASP8AP2, AGPS, CISD3, CPOX, RAB24, SLC25A26, OPA1, NUDT1, LYRM4, PPARGC1B, NFU1, MAPK1, NME3, NNT, MRPS18B, RPS14, SLC25A36, CLPP, LRRK1, FMC1, ACADSB, MRPS12, CHCHD1, MRPS11, COX7B, FIS1, TOMM7, SUPV3L1, KIAA1683, RAB8B, FIBP, ACACA, FDXR, IREB2, ACACB, NUBPL, USMG5, CHCHD10, NDUFAF4,…	0.000940674
	GOTERM_CC_DIRECT	GO:0005813~centrosome	43	CEP97, MAD1L1, CEP72, HAUS6, DYNC1LI2, CEP120, CDC14A, CCDC85B, NEK1, SPICE1, HOOK3, TUBGCP4, SLC16A1, TUBGCP5, TPGS1, CEP170, PPP1R12A, CLASP1, DYNC1H1, CHD4, APC, CEP131, KIF3A, NIN, GEN1, ROCK2, UBR4, PKN2, CENPF, CEP85L, DCTN3, CEP44, CDC27, RGS14, CAPRIN2, MIB1, NME1, MZT2A, MZT2B, CLIP1, SPATC1L, SSNA1, CTDP1	0.00122847
	GOTERM_CC_DIRECT	GO:0005730~nucleolus	73	SURF6, ZMAT3, HINT2, CTCF, RPS19BP1, ISG20, G2E3, PARN, AGPS, RPS3A, MED27, ZNF106, MDN1, STAG2, INO80C, KDM7A, ZNF593, TFPT, RREB1, PIK3CB, EXOSC4, MBD6, FLNA, NRIP1, RPS19, FANCD2, RPS14, EDF1, SRP72, ATXN1L, EEF1D, WDR46, SMARCA4, CHCHD1, POLR2I, RPL35, RPL36, ZNRD1, TIMM13, PANO1, POLR2A, PPAN, FRG1, RPL8, THYN1, PER2, BCL9L, ARL6IP4, BAZ2A, TSEN34, SPRN, TBL3, NIN, ZNF771, NF1, L3MBTL1, ACAC…	0.00276997
	GOTERM_CC_DIRECT	GO:0016442~RISC complex	5	DICER1, AGO1, AGO2, AGO3, LIMD1	0.00310283
	GOTERM_CC_DIRECT	GO:0035068~micro-ribonucleoprotein complex	4	AGO1, AGO2, AGO3, TNRC6A	0.00383076
	GOTERM_CC_DIRECT	GO:0005587~collagen type IV trimer	4	COL4A4, COL4A2, COL4A1, COL4A5	0.00383076
	GOTERM_CC_DIRECT	GO:0016020~membrane	163	SLC44A1, DYNC1LI2, HRAS, SLC22A18, IL6ST, UTRN, VPS52, STRN, LUZP1, VPS50, CNOT6, CTNNBL1, SYP, CLPTM1L, SLC16A1, AGPS, PIK3C3, RAB24, ZNF106, PARD3B, FRS2, STAG2, FTL, EGFR, CUTA, MAGI3, OPA1, NBAS, UBR4, WNK1, CORO7, MED14, FIBCD1, MED13, NKTR, GCC2, TACC1, TMEM131, VEGFB, VEGFC, RPS19, NNT, GAPVD1, RPS17, NME1, VAMP8, MED16, RPS14, PARP14, RPS15, RPS12, PDGFRB, KDSR, EIF2AK2, XRN1, ADD3, SEC61…	0.00384123
	GOTERM_CC_DIRECT	GO:0005694~chromosome	15	SMCHD1, HP1BP3, SETD1B, CENPE, ATR, EHMT2, FAAP20, SMC4, ZBTB38, UVSSA, ASH1L, TOP3A, SMC1A, STAG2, CLOCK	0.00424752
	GOTERM_CC_DIRECT	GO:0016592~mediator complex	8	MED19, MED16, MED27, MED14, MED13, MED13L, RBM14-RBM4, PPARGC1B	0.00436282
	GOTERM_CC_DIRECT	GO:0016605~PML body	14	WDFY3, SMC5, ATR, RGS14, ISG20, ATRX, SENP2, CASP8AP2, HIPK3, HIPK2, TOP3A, PIAS1, SKIL, KAT6A	0.00600363
	GOTERM_CC_DIRECT	GO:0043292~contractile fiber	4	TNNC1, CST3, PPP1R12A, DEK	0.0064037
	GOTERM_CC_DIRECT	GO:0008274~gamma-tubulin ring complex	4	TUBGCP4, TUBGCP5, MZT2A, MZT2B	0.0064037
	GOTERM_CC_DIRECT	GO:0070578~RISC-loading complex	4	DICER1, AGO1, AGO2, AGO3	0.0064037
	GOTERM_CC_DIRECT	GO:0015629~actin cytoskeleton	24	CTTNBP2NL, ABLIM1, IPP, ABLIM2, MAD1L1, TNNC1, PPP1R12B, ONECUT2, ACACA, ARHGAP35, FLNA, DAPK1, PHC3, ZBED1, ARHGAP32, ANKRD23, SORBS2, INTS6, PPP1R12A, ABL2, CTDP1, STK38L, STAG2, AHNAK	0.00661699
	GOTERM_CC_DIRECT	GO:0005747~mitochondrial respiratory chain complex I	9	NDUFS6, NDUFB11, NDUFA2, NDUFA3, NDUFB7, NDUFA13, NDUFA1, NDUFB1, NDUFA11	0.00854935
	GOTERM_CC_DIRECT	GO:0045111~intermediate filament cytoskeleton	9	PKN2, STXBP4, SEC62, XRN1, PHLDB2, MDN1, TACC1, NFKBIL1, STAG2	0.0121724
	GOTERM_CC_DIRECT	GO:0016604~nuclear body	7	CREBRF, RREB1, CREBBP, HIPK2, GEMIN7, ZFHX3, RGS14	0.0130392
	GOTERM_CC_DIRECT	GO:0031305~integral component of mitochondrial inner membrane	5	UQCC3, SMDT1, COA3, TIMM17B, PET100	0.0295353
	GOTERM_CC_DIRECT	GO:0000790~nuclear chromatin	19	POLR3G, HIST2H2AA3, TAF4, MEF2A, CREBBP, SMAD4, COPS9, H2AFJ, EHMT2, BUD31, NRIP1, POU5F1, TRPS1, GATAD2B, TCF4, TCF12, RUNX2, CHD4, SMARCA4	0.0445611
	GOTERM_CC_DIRECT	GO:0031901~early endosome membrane	13	MARCH1, EGFR, CLCN3, SNX6, VAMP8, STAM2, PIKFYVE, LRP6, EEA1, CLIP3, APPL1, SNX13, CLCN4	0.0475989
	GOTERM_CC_DIRECT	GO:0005874~microtubule	27	DYNC1LI2, HAUS6, FAM179B, INO80, TTLL7, HOOK3, TUBGCP4, TUBB, TUBGCP5, TPGS1, FIGN, MAPT, CEP170, DYNC1H1, APC, KIF3A, DNM1L, MAP1B, TBCE, CENPE, MID1, EML5, RGS14, NAV1, TBCD, TPPP, CLIP1	0.0582014
	GOTERM_CC_DIRECT	GO:0030027~lamellipodium	16	ABLIM1, ENAH, SSH1, FLOT1, PKN2, PTPN13, AMOTL1, RAPH1, NME2, MYO10, PLEKHH2, SORBS2, ITGB1BP1, MCC, FGD6, APC	0.0603548
	GOTERM_CC_DIRECT	GO:0036464~cytoplasmic ribonucleoprotein granule	5	TUBB, ROCK2, MAPT, RPS6, RPL28	0.060872
	GOTERM_CC_DIRECT	GO:0005688~U6 snRNP	3	DDX39B, LSM7, LSM5	0.0625136
	GOTERM_CC_DIRECT	GO:0030915~Smc5-Smc6 complex	3	EID3, NSMCE1, SMC5	0.0625136
	GOTERM_CC_DIRECT	GO:0031965~nuclear membrane	21	WDFY3, EGFR, CEP131, NUP98, NUDT1, TFPT, NOS1AP, OSBPL8, CST3, BRIP1, AHCTF1, CERS5, FAM76B, SENP2, SENP1, DHRS4, ZNF224, CEP170, NUP50, PUM2, NUP58	0.0626233
	GOTERM_CC_DIRECT	GO:0010494~cytoplasmic stress granule	6	LSM14A, MCRIP1, DDX3X, PUM1, PUM2, NUFIP2	0.0635661
	GOTERM_CC_DIRECT	GO:0031410~cytoplasmic vesicle	21	EBP, CLCN3, FLOT1, PRDX5, HERC3, EEA1, CXXC4, CORO7, AMOTL1, ATM, ACSBG1, SENP2, MIB1, PIKFYVE, DUSP16, TBC1D5, LRP6, SLC4A7, PDGFRB, SCN8A, COMMD7	0.0770142
	GOTERM_CC_DIRECT	GO:0034719~SMN-Sm protein complex	4	SNRPD2, GEMIN8, SNRPE, GEMIN7	0.0793773
	GOTERM_CC_DIRECT	GO:0005761~mitochondrial ribosome	5	MRPL11, MRPL13, MRPL51, CHCHD1, MRPS12	0.0856216
	GOTERM_CC_DIRECT	GO:0005881~cytoplasmic microtubule	7	SPACA9, CLIP1, CLASP1, HID1, MID1, DCXR, APC	0.0856288
	GOTERM_CC_DIRECT	GO:0014069~postsynaptic density	17	ADAM10, CPEB4, MAP1B, STRN, SPOCK1, RGS14, ITPR1, MIB1, PDPK1, ARHGAP32, PLCB4, EPS8, SOS1, MAPT, DNAJC6, NRGN, ADD3	0.0911312
	GOTERM_CC_DIRECT	GO:0005665~DNA-directed RNA polymerase II, core complex	4	POLR2L, POLR2I, CHD6, POLR2A	0.0911482
	GOTERM_CC_DIRECT	GO:0000932~cytoplasmic mRNA processing body	9	LSM14A, MOV10, AGO1, CNOT3, PUM1, AGO2, AGO3, LIMD1, TNRC6A	0.0980458
	GOTERM_CC_DIRECT	GO:0005744~mitochondrial inner membrane presequence translocase complex	3	TIMM17B, TIMM10, TIMM50	0.0989624
	GOTERM_MF_DIRECT	GO:0003735~structural constituent of ribosome	47	RPL17, MRPS34, MRPS33, MRPL41, MRPS12, MRPS11, RPL27A, RPL35, RPL36, RPS27L, RPL38, RPL22L1, RPL39, MRPL11, MRPL13, RPS28, MRPL12, RPS29, RPL32, RPS3A, RPL8, MRPL55, SLC25A26, RPS20, RPS21, MRPL52, MRPL51, RPS9, RPL23A, RPS6, RPL28, RPS8, RPL29, MRPL24, MRPL23, RPS19, RPL18A, RPL23, MRPS18B, RPS17, MRPL27, RPS14, SLC25A36, RPS15, RPS12, RPL37A, UBA52	4.40116e-13
	GOTERM_MF_DIRECT	GO:0005515~protein binding	657	RPL17, MCRIP1, HRAS, MEF2A, AURKAIP1, SURF6, LSM7, VPS52, USE1, STRN, GFER, INTS3, AMOTL1, SART1, TMEM140, ZNF778, MAP3K9, MED27, INTS6, PIK3C3, LSM5, GIT2, TLK1, GNG4, TIGD7, STAG2, ADAM9, MAGI3, OPA1, TFPT, MAGI1, ROCK2, PIK3CB, LIFR, MED14, MED19, SPAG9, MAPK1, NME2, NME3, RPS19, GGACT, NME1, MED16, SPAG4, MAPK4, RPS14, RPS15, TRAPPC5, FLII, ZNHIT1, SPATC1L, EIF2AK2, MCTS1, ZNHIT3, ZNF41, ZNF6…	1.28761e-11
	GOTERM_MF_DIRECT	GO:0044822~poly(A) RNA binding	119	S100A4, RPL17, MRPL41, SURF6, SNRPD2, RPS27L, SART1, PUM1, RBMS2, ZNF106, PUM2, RBM12, ROCK2, DDX39B, YTHDF3, RPS19, TNS1, RPS17, NME1, RPS14, RPS15, RPS12, HSPB1, EDF1, RPP25L, SRP72, SNRPC, EIF2AK2, XRN1, MRPS12, CHCHD1, MRPS11, IGF2BP2, PRRC2A, IGF2BP3, PRRC2C, MANF, EIF3C, PPAN, MOV10, PEG10, RPS28, DDX3X, FRG1, DUSP14, RPL8, MRPL54, SUPV3L1, RPS20, MBNL3, RPS21, ARL6IP4, C7ORF50, U2AF1L5, TB…	1.90659e-08
	GOTERM_MF_DIRECT	GO:0005524~ATP binding	145	DYNC1LI2, ADCY7, INO80, MAP3K9, AAK1, PIK3C3, TLK1, EGFR, MAGI3, MAGI1, PIK3CB, ROCK2, DDX39B, WNK1, WNK2, NAV3, MAPK1, NME2, MAP4K5, RENBP, NME3, CDKL1, NME1, NAV2, MAPK4, BMP2K, PDGFRB, EIF2AK2, LRRK1, SMARCA4, CLCN3, POMK, MVD, ENPP1, NEK1, UBA6, CDC34, UHMK1, ACSBG1, MOV10, DDX3X, TTBK2, DDX60L, SUPV3L1, STK38L, RUNX2, HELLS, CSF1R, RHOBTB3, SHPRH, SMCHD1, KIF3A, TAOK1, AK1, SPHK1, ATP11B, AC…	8.53089e-08
	GOTERM_MF_DIRECT	GO:0004674~protein serine/threonine kinase activity	45	CCNT2, SGK494, NEK1, FASTK, LATS1, UHMK1, LATS2, PDPK1, TTBK2, SNRK, MAP3K2, MAP3K9, AAK1, TLK1, PRKAA1, PIK3R4, STK38L, CDK13, SRPK3, CCNK, SGK3, TAOK1, ROCK2, WNK1, PKN2, CSNK2B, WNK2, ATR, PRKCD, ATM, RPS6KL1, DAPK1, MAPK1, MAP4K5, NME2, CDKL1, ULK2, HIPK3, MAPK4, HIPK2, BMP2K, TSSK4, CIT, EIF2AK2, LRRK1	4.90429e-05
	GOTERM_MF_DIRECT	GO:0003677~DNA binding	144	HIST2H2AA3, MEF2A, SURF6, BBX, INO80, ZNF778, CASP8AP2, MIER3, ZNF107, FBXO21, TIGD7, ZNF594, ZNF593, TFPT, ZNF441, H2AFJ, MAPK1, ZNF787, NME2, EP300, TRIM33, MTF1, RPS15, MGA, ATXN1L, PIAS1, TNFAIP3, XRN1, ZNF41, ZNF614, SSH1, ZNF510, AHCTF1, CERS5, CXXC4, MYBL1, ZNF618, NR2C2, ZNF846, PEG10, CENPBD1, DDX3X, LYL1, HOXA5, ZNF224, PBRM1, OTUD7A, SUPV3L1, TCF4, RUNX2, NKX2-5, NAT14, ASXL2, ZBTB48, …	6.65166e-05
	GOTERM_MF_DIRECT	GO:0003723~RNA binding	58	SURF6, ZMAT3, FASTK, LSM7, U2SURP, TIMM50, RLIM, CNOT6, PUS7L, PABPC4L, ANKRD17, PARN, RPS3A, PUM1, RBMS2, LSM5, QKI, PUM2, YTHDF3, PPARGC1B, RPS14, RPS15, ATXN1L, SNRPE, NUP98, SETD1B, SKIV2L, RPL27A, NR3C1, RPL38, IGF2BP3, RPL39, NUFIP2, RPS28, MRPL12, DDX3X, RPL8, DDX60L, AGO1, SUPV3L1, RPS20, NSUN3, BAZ2A, U2AF1L5, THUMPD1, IREB2, U2AF1L4, SF3A1, RPL28, CAPRIN2, RPL29, MRPL23, RPL18A, DDX54, …	0.000111874
	GOTERM_MF_DIRECT	GO:0003713~transcription coactivator activity	32	KMT2E, GRIP1, UBE3A, ZEB1, CITED4, NR2C2, MED27, PER2, BCL9L, YAP1, MKL2, TRIP11, MYSM1, TAF4, CREBBP, MAML2, ZFX, MED14, MED13, LPIN2, NRIP1, JMY, NCOA2, EP300, MTF1, MED16, EDF1, PIAS1, SCAND1, SRCAP, KAT6A, SMARCA4	0.000191017
	GOTERM_MF_DIRECT	GO:0046872~metal ion binding	165	ADCY7, ATOX1, TMPPE, RNF217, RPS27L, MIPEP, CNOT6, ISG20, ZNF778, CISD3, GIT2, ZNF107, ZNF106, ADAM9, POLK, ZNF594, ZNF593, NUDT1, ZNF441, RREB1, ROCK2, FA2H, NUDT14, ZNF814, EXD3, FIBCD1, ESCO2, HERC2P3, ZNF787, PITPNM2, NME2, NME3, MTF1, ZNHIT2, CLIP1, ZNHIT1, LRRK1, ZNF41, ZNHIT3, FRAS1, ZNF614, NEK1, ZNF510, RIMS2, ZNF618, ZNF846, ZNF428, GMIP, CNOT6L, ZNF224, ANKIB1, MBNL3, FAHD2B, FGD6, PLA…	0.000760258
	GOTERM_MF_DIRECT	GO:0004386~helicase activity	15	ATRX, BTAF1, MOV10, SHPRH, DDX3X, HELZ2, NAV2, SKIV2L, DICER1, DDX60L, SUPV3L1, HELZ, SRCAP, HELLS, SMARCA4	0.000777659
	GOTERM_MF_DIRECT	GO:0048027~mRNA 5'-UTR binding	5	DDX3X, RPS14, MRPS11, IGF2BP2, IGF2BP3	0.00150365
	GOTERM_MF_DIRECT	GO:0008270~zinc ion binding	99	UTRN, LNX2, CALB1, G2E3, PAPPA, ZNF593, UBR4, UBR1, MIB1, EP300, TRIM33, RNF25, PYGO1, CLIP1, RNF138, SNRPC, PIAS1, TNFAIP3, ENPP1, ADAMTSL3, CXXC4, ZNRD1, NR2C2, RBX1, PEG10, RPS29, RNFT2, OTUD7A, ANKIB1, PGGT1B, ZMYM1, SHPRH, LPP, CRIP2, CREBBP, RNF207, EHMT2, TET2, S100A13, BFAR, HDAC4, TET3, PHF3, RNF150, TRPS1, TCF19, ZFHX3, RERE, KAT6A, PPARA, LTN1, AGTPBP1, ZMAT3, RNPEPL1, CTCF, ZEB1, RLIM…	0.00179077
	GOTERM_MF_DIRECT	GO:0004672~protein kinase activity	37	SGK494, POMK, NEK1, FASTK, PDPK1, TTBK2, SNRK, MAP3K2, MAP3K9, AAK1, PIK3C3, PRKAA1, PIK3R4, STK38L, CDK14, CDK13, EGFR, SRPK3, SGK3, TAOK1, WNK1, PKN2, GTF2H3, ATR, PRKCD, RPS6KL1, DAPK1, MAP4K5, CDKL1, HIPK3, HIPK2, BMP2K, TSSK4, CIT, EIF2AK2, LRRK1, ABL2	0.00369853
	GOTERM_MF_DIRECT	GO:0045182~translation regulator activity	4	RPS14, RPS9, IGF2BP2, IGF2BP3	0.00426539
	GOTERM_MF_DIRECT	GO:0003700~transcription factor activity, sequence-specific DNA binding	81	CREBRF, BACH1, PPARA, ZNF83, ELF1, MEF2A, ZKSCAN8, ARID4A, E2F7, CTCF, PRRX2, ZEB1, ZNF518A, RFXANK, BUD31, ZBTB38, POU5F1, ATF6B, ELMSAN1, ZNF548, RREB1, ZFX, ZNF814, FOXN2, GTF2H3, FOXN3, NME2, MTF1, NRL, GTF2I, MGA, EDF1, CLOCK, ZNF484, ZNF41, WNT5A, BTAF1, AHCTF1, NR3C1, NR2C2, REL, HOXA5, ZNF224, NFAT5, ETV1, GATAD2B, TCF4, ZSCAN29, RUNX2, NKX2-5, ZNF605, ZNF286B, PLAG1, IKZF5, ZBTB48, TAF4,…	0.00552735
	GOTERM_MF_DIRECT	GO:0001105~RNA polymerase II transcription coactivator activity	8	MEF2A, CREBBP, HIPK2, PYGO1, MKL2, CITED4, RERE, SMARCA4	0.00735518
	GOTERM_MF_DIRECT	GO:0016655~oxidoreductase activity, acting on NAD(P)H, quinone or similar compound as acceptor	4	AKR1C2, DHRS4, AKR1C1, DCXR	0.0108608
	GOTERM_MF_DIRECT	GO:0016874~ligase activity	28	LTN1, UBE3A, TRIM17, RNF217, RLIM, RNF181, RBX1, MCCC2, G2E3, TRIM2, NSMCE1, TRIP12, SHPRH, ACACA, UBR4, HERC3, UBR1, MID1, NAPRT, MARCH1, MIB1, NOSIP, TRIM33, AREL1, RNF25, RNF138, PIAS1, TNFAIP3	0.0113093
	GOTERM_MF_DIRECT	GO:0030374~ligand-dependent nuclear receptor transcription coactivator activity	9	NCOA2, HELZ2, GLMP, MED14, MED13, BUD31, FGF2, RBM14-RBM4, PPARGC1B	0.0134127
	GOTERM_MF_DIRECT	GO:0003682~chromatin binding	37	CCNT2, MEF2A, HP1BP3, DEK, ZEB1, ANKRD17, CHD8, REL, PBRM1, PRKAA1, YAP1, SKIL, TCF4, RUNX2, NKX2-5, HELLS, EGFR, CREBBP, L3MBTL1, MBD6, CSNK2B, SMAD4, CENPF, ATRX, HDAC4, NCOA2, EP300, TRPS1, ATXN7, ASH1L, PYGO1, RBPJ, SMC1A, NELFE, PBX2, KDM6B, RERE	0.0136322
	GOTERM_MF_DIRECT	GO:0000978~RNA polymerase II core promoter proximal region sequence-specific DNA binding	34	PPARA, ELF1, MEF2A, ONECUT2, CTCF, NR3C1, MYBL1, HOXA5, ZNF148, AGO1, NFAT5, GATAD2B, ETV1, SKIL, TCF4, RUNX2, NKX2-5, CHD4, PLAG1, RFX7, ZNF66, SMAD4, TEAD1, SIX4, ZNF217, NCOA2, MTF1, NRL, RBPJ, MESP1, NFIC, TCF12, CLOCK, SMARCA4	0.0157759
	GOTERM_MF_DIRECT	GO:0016303~1-phosphatidylinositol-3-kinase activity	8	PIK3CB, PIK3C2A, PIK3C3, GAB1, PIK3R4, FGF2, FRS2, ATM	0.0166326
	GOTERM_MF_DIRECT	GO:0019901~protein kinase binding	35	CCNT2, LIMS1, MEF2A, CACUL1, PPP1R12B, PPP1R12C, UTRN, LATS1, PARN, PDPK1, MAP3K2, MAPT, PPP1R12A, FAM83H, CDK5RAP1, APC, SLC12A6, EGFR, SLC12A7, CCNK, ADAM10, WNK1, RICTOR, RPS6, PRKCD, RGS14, HDAC4, RAB11FIP2, RPS19, NME1, ITGB1BP1, MAPK4, PDGFRB, HSPB1, RNF138	0.0206485
	GOTERM_MF_DIRECT	GO:0001104~RNA polymerase II transcription cofactor activity	7	MED19, MED14, MED13, MED13L, NKX2-5, RBM14-RBM4, PPARGC1B	0.0232224
	GOTERM_MF_DIRECT	GO:0004842~ubiquitin-protein transferase activity	31	BACH1, TRIM17, UBE3A, RNF217, CDC34, RLIM, RNF181, RBX1, G2E3, TRIM2, ZNF738, NSMCE1, ANKIB1, FBXO21, FBXL15, TRIP12, IPP, SHPRH, FBXO2, UBR4, HERC3, HERC2P3, WSB1, MARCH1, MIB1, NOSIP, TRIM33, AREL1, RNF25, DDB2, TNFAIP3	0.0256384
	GOTERM_MF_DIRECT	GO:0008137~NADH dehydrogenase (ubiquinone) activity	8	NDUFS6, NDUFA2, NDUFA3, NDUFB7, NDUFA4L2, NDUFA13, NDUFA1, NDUFB1	0.0290432
	GOTERM_MF_DIRECT	GO:0016301~kinase activity	24	MAGI3, AURKAIP1, SGMS2, PIK3C2A, PIK3CB, TAOK1, NEK1, PRKAB2, SPHK1, WNK1, CSNK2B, PKN2, ATR, IDNK, DAPK1, MAPK1, PDPK1, EPS8, MAP3K9, PIK3C3, GIT2, TLK1, NRGN, PRKD3	0.0296068
	GOTERM_MF_DIRECT	GO:0003730~mRNA 3'-UTR binding	8	PARN, CPEB4, PUM1, SECISBP2L, IGF2BP2, PUM2, IGF2BP3, ANGEL2	0.0321168
	GOTERM_MF_DIRECT	GO:0030159~receptor signaling complex scaffold activity	5	SPAG9, GRIP1, G3BP2, DLG5, RGS14	0.033319
	GOTERM_MF_DIRECT	GO:0004090~carbonyl reductase (NADPH) activity	3	DHRS4, DHRS4L2, CBR3	0.0346224
	GOTERM_MF_DIRECT	GO:0017124~SH3 domain binding	14	ENAH, ADAM10, LANCL1, SOCS7, GPX1, CYBA, CTTNBP2, SOS1, MAPT, DNAJC6, QKI, ZNF106, CIT, ADAM9	0.0357293
	GOTERM_MF_DIRECT	GO:0003714~transcription corepressor activity	20	ATF7IP, ZNF593, E2F7, ARHGAP35, CTCF, ZEB1, RLIM, HSBP1, NRIP1, HDAC4, CASP8AP2, PFDN5, HIPK2, LIMD1, PIAS1, YAP1, SKIL, TCF4, DDX54, SMARCA4	0.0527499
	GOTERM_MF_DIRECT	GO:0032794~GTPase activating protein binding	4	TUBB, GNAO1, GAPVD1, RGS14	0.0533049
	GOTERM_MF_DIRECT	GO:0004012~phospholipid-translocating ATPase activity	4	ATP11B, ATP11A, ATP8B2, ATP10D	0.0533049
	GOTERM_MF_DIRECT	GO:0003678~DNA helicase activity	5	ATRX, CHD8, INO80, SUPV3L1, RAD54B	0.0600362
	GOTERM_MF_DIRECT	GO:0004721~phosphoprotein phosphatase activity	7	SSH1, CDC14A, DUSP16, TIMM50, CTDP1, PHPT1, CTDSPL2	0.0606137
	GOTERM_MF_DIRECT	GO:0000979~RNA polymerase II core promoter sequence-specific DNA binding	8	EP300, MTF1, RREB1, SMAD5, ZFPM1, YAP1, RBPJ, RUNX2	0.0645823
	GOTERM_MF_DIRECT	GO:0043734~DNA-N1-methyladenine dioxygenase activity	3	TET3, TET2, ALKBH3	0.0668743
	GOTERM_MF_DIRECT	GO:0019208~phosphatase regulator activity	3	PPP1R12B, BMP2K, PPP1R12A	0.0668743
	GOTERM_MF_DIRECT	GO:0016929~SUMO-specific protease activity	3	SENP2, SENP1, FAM76B	0.0668743
	GOTERM_MF_DIRECT	GO:0001077~transcriptional activator activity, RNA polymerase II core promoter proximal region sequence-specific binding	22	PLAG1, PPARA, ELF1, MEF2A, ONECUT2, SMAD4, TEAD1, NR3C1, SIX4, MYBL1, MTF1, HOXA5, NRL, NFAT5, ETV1, RBPJ, NFIC, MESP1, TCF4, NKX2-5, TCF12, RUNX2	0.0671772
	GOTERM_MF_DIRECT	GO:0005096~GTPase activator activity	25	TBC1D3C, RALGAPB, ARHGAP35, STARD13, RASAL2, GARNL3, ARHGAP5, GMIP, SOS1, GIT2, TBC1D5, DNM1L, ABR, NF1, SRGAP2C, ARHGAP45, ARHGAP23, RGS14, ARHGAP32, ARHGAP33, GAPVD1, SYDE2, CHML, TBCD, TBC1D8B	0.0729224
	GOTERM_MF_DIRECT	GO:0008353~RNA polymerase II carboxy-terminal domain kinase activity	4	MAPK1, CCNK, GTF2H3, CDK13	0.0747807
	GOTERM_MF_DIRECT	GO:0035198~miRNA binding	4	POU5F1, AGO1, AGO2, AGO3	0.0747807
	GOTERM_MF_DIRECT	GO:0004402~histone acetyltransferase activity	7	NCOA2, EP300, CREBBP, EDF1, SRCAP, CLOCK, KAT6A	0.0781759
	GOTERM_MF_DIRECT	GO:0051721~protein phosphatase 2A binding	5	CTTNBP2NL, EIF4EBP1, SPHK1, STRN, PPP2R2A	0.0856906
	KEGG_PATHWAY	hsa03010:Ribosome	38	RPL17, MRPS12, MRPS11, RPL27A, RPL35, RPL36, RPS27L, RPL22L1, RPL38, RPL39, MRPL11, MRPL13, MRPL12, RPS28, RPS29, RPL32, RPS3A, RPL8, RPS20, RPS21, RPS9, RPL23A, RPS6, RPL28, RPS8, RPL29, MRPL24, MRPL23, RPS19, RPL23, RPL18A, RPS17, MRPL27, RPS14, RPS15, RPS12, RPL37A, UBA52	3.24781e-15
	KEGG_PATHWAY	hsa05016:Huntington's disease	26	ATP5D, POLR2L, NDUFB7, AP2S1, POLR2I, COX7B, UQCRQ, NDUFB1, POLR2A, NDUFS6, UQCR10, UQCR11, PLCB4, TAF4, NDUFA2, NDUFB11, NDUFA3, NDUFA4L2, CREBBP, NDUFA13, COX4I1, NDUFA1, ITPR1, NDUFA11, EP300, APAF1	0.000260906
	KEGG_PATHWAY	hsa04510:Focal adhesion	26	COL4A4, EGFR, COL4A2, HRAS, MYL5, COL4A1, ROCK2, PIK3CB, PPP1R12B, PPP1R12C, ITGA1, ARHGAP35, FLNA, COL4A5, MYL9, VEGFB, MAPK1, VEGFC, IGF1R, PDPK1, LAMB2, ARHGAP5, SOS1, PPP1R12A, PDGFRB, THBS1	0.000762841
	KEGG_PATHWAY	hsa00190:Oxidative phosphorylation	19	ATP5D, NDUFB11, NDUFA2, ATP6V0E1, NDUFA3, NDUFB7, NDUFA4L2, COX7B, NDUFA13, COX4I1, UQCRQ, NDUFA1, NDUFB1, ATP6V0B, NDUFA11, NDUFS6, UQCR10, UQCR11, ATP5I	0.00118962
	KEGG_PATHWAY	hsa05010:Alzheimer's disease	22	ATP5D, NDUFB11, NDUFA2, NDUFA3, ADAM10, NDUFB7, NDUFA4L2, COX7B, NDUFA13, COX4I1, UQCRQ, NDUFA1, NDUFB1, ITPR1, NDUFA11, NDUFS6, MAPK1, UQCR10, PLCB4, UQCR11, MAPT, APAF1	0.00136151
	KEGG_PATHWAY	hsa04932:Non-alcoholic fatty liver disease (NAFLD)	19	PPARA, NDUFB11, NDUFA2, NDUFA3, NDUFB7, PIK3CB, NDUFA4L2, COX7B, PRKAB2, NDUFA13, COX4I1, UQCRQ, NDUFA1, NDUFB1, NDUFA11, NDUFS6, UQCR10, UQCR11, PRKAA1	0.00490032
	KEGG_PATHWAY	hsa04015:Rap1 signaling pathway	23	EGFR, PARD6B, HRAS, MAGI3, GNAO1, ADCY7, MAGI1, PIK3CB, RGS14, FARP2, VEGFB, IGF1R, VEGFC, MAPK1, PLCB4, RAPGEF6, PDGFRB, AFDN, ANGPT1, THBS1, FGF2, PRKD3, CSF1R	0.00932641
	KEGG_PATHWAY	hsa04919:Thyroid hormone signaling pathway	15	HRAS, PIK3CB, CREBBP, MED14, MED13, MED13L, NOTCH2, MAPK1, PDPK1, EP300, NCOA2, PLCB4, DIO2, MED16, MED27	0.0103387
	KEGG_PATHWAY	hsa04550:Signaling pathways regulating pluripotency of stem cells	17	WNT5A, HRAS, PIK3CB, IL6ST, SMAD5, SMAD4, LIFR, IGF1R, MAPK1, RIF1, POU5F1, JAK1, SKIL, FGF2, ZFHX3, APC, KAT6A	0.0114715
	KEGG_PATHWAY	hsa05012:Parkinson's disease	17	ATP5D, NDUFB11, NDUFA2, NDUFA3, NDUFB7, NDUFA4L2, COX7B, NDUFA13, COX4I1, UQCRQ, NDUFA1, NDUFB1, NDUFA11, NDUFS6, UQCR10, UQCR11, APAF1	0.0130398
	KEGG_PATHWAY	hsa03018:RNA degradation	11	PABPC4L, PARN, CNOT6L, EXOSC4, SKIV2L, BTG3, LSM7, CNOT3, LSM5, XRN1, CNOT6	0.0185297
	KEGG_PATHWAY	hsa04921:Oxytocin signaling pathway	17	MYL6, EGFR, HRAS, GNAO1, ADCY7, ROCK2, PPP1R12B, PPP1R12C, PRKAB2, TRPM2, ITPR1, MYL9, MAPK1, PLCB4, PPP1R12A, GUCY1A2, PRKAA1	0.0210512
	KEGG_PATHWAY	hsa04520:Adherens junction	10	EGFR, MAPK1, IGF1R, EP300, CREBBP, SMAD4, CSNK2B, AFDN, NECTIN3, FARP2	0.0285786
	KEGG_PATHWAY	hsa04068:FoxO signaling pathway	15	EGFR, HRAS, SGK3, PIK3CB, PRKAB2, CREBBP, SMAD4, ATM, IGF1R, MAPK1, PDPK1, EP300, SOS1, PRKAA1, KLF2	0.0346896
	KEGG_PATHWAY	hsa05205:Proteoglycans in cancer	20	WNT5A, EGFR, HRAS, ROCK2, PIK3CB, PPP1R12B, PPP1R12C, CD63, RPS6, ITPR1, FLNA, IGF1R, MAPK1, PDPK1, SOS1, GAB1, PPP1R12A, THBS1, FGF2, FRS2	0.0373213
	KEGG_PATHWAY	hsa04540:Gap junction	11	EGFR, MAPK1, TUBB, HRAS, PLCB4, ADCY7, MAP3K2, SOS1, GUCY1A2, PDGFRB, ITPR1	0.0421649
	KEGG_PATHWAY	hsa04310:Wnt signaling pathway	15	WNT5A, VANGL1, ROCK2, CREBBP, CSNK2B, SMAD4, CXXC4, DAAM1, RBX1, SENP2, CHD8, EP300, PLCB4, LRP6, APC	0.0429196
	KEGG_PATHWAY	hsa05211:Renal cell carcinoma	9	MAPK1, HRAS, EP300, PIK3CB, SOS1, GAB1, CREBBP, TCEB2, RBX1	0.0475427
	KEGG_PATHWAY	hsa04150:mTOR signaling pathway	8	MAPK1, EIF4EBP1, PDPK1, PIK3CB, ULK2, PRKAA1, RICTOR, RPS6	0.062844
	KEGG_PATHWAY	hsa04140:Regulation of autophagy	5	ATG4D, ULK2, PIK3C3, PRKAA1, PIK3R4	0.0634995
	KEGG_PATHWAY	hsa03040:Spliceosome	14	U2AF1L5, DDX39B, LSM7, U2SURP, SNRPD2, SF3B5, SF3A1, BUD31, U2AF1L4, SART1, CTNNBL1, LSM5, SNRPC, SNRPE	0.0635911
	KEGG_PATHWAY	hsa04066:HIF-1 signaling pathway	11	EGFR, MAPK1, IGF1R, EIF4EBP1, EP300, PIK3CB, CREBBP, TCEB2, ANGPT1, RPS6, RBX1	0.0687351
	KEGG_PATHWAY	hsa04151:PI3K-Akt signaling pathway	29	HRAS, IGF1R, EIF4EBP1, PDPK1, LAMB2, SOS1, ATF6B, ANGPT1, PRKAA1, GNG4, THBS1, FGF2, CSF1R, EGFR, COL4A4, COL4A2, COL4A1, SGK3, PIK3CB, PKN2, ITGA1, RPS6, COL4A5, VEGFB, MAPK1, VEGFC, JAK1, PDGFRB, PPP2R2A	0.0759263
	KEGG_PATHWAY	hsa05203:Viral carcinogenesis	19	MAD1L1, HRAS, UBE3A, PIK3CB, IL6ST, CREBBP, UBR4, GTF2H3, MAPK1, HDAC4, EP300, DDX3X, MRPS18B, REL, ATF6B, JAK1, EIF2AK2, RBPJ, CHD4	0.0779476
	KEGG_PATHWAY	hsa04320:Dorso-ventral axis formation	5	EGFR, NOTCH2, MAPK1, SOS1, CPEB4	0.0801326
	KEGG_PATHWAY	hsa04915:Estrogen signaling pathway	11	EGFR, MAPK1, HRAS, GNAO1, PLCB4, ADCY7, PIK3CB, SOS1, ATF6B, PRKCD, ITPR1	0.0809465
	KEGG_PATHWAY	hsa05215:Prostate cancer	10	EGFR, MAPK1, IGF1R, PDPK1, HRAS, EP300, PIK3CB, SOS1, CREBBP, PDGFRB	0.0891818
	KEGG_PATHWAY	hsa04810:Regulation of actin cytoskeleton	19	EGFR, ENAH, HRAS, MYL5, SSH1, ROCK2, PIK3CB, PPP1R12B, PPP1R12C, ITGA1, ARHGAP35, MYL9, MAPK1, SOS1, PIKFYVE, PPP1R12A, PDGFRB, FGF2, APC	0.0929482
	KEGG_PATHWAY	hsa05213:Endometrial cancer	7	EGFR, MAPK1, PDPK1, HRAS, PIK3CB, SOS1, APC	0.0969163
	KEGG_PATHWAY	hsa00760:Nicotinate and nicotinamide metabolism	5	NNT, ENPP1, AOX1, NNMT, NAPRT	0.0986949
	KEGG_PATHWAY	hsa04014:Ras signaling pathway	20	EGFR, HRAS, PLA2G16, PIK3CB, NF1, VEGFB, RASAL2, IGF1R, VEGFC, MAPK1, REL, SOS1, GAB1, PDGFRB, AFDN, ANGPT1, GNG4, FGF2, ABL2, CSF1R	0.099332

## Sheet: Table S5
Table S5. Complete list of significantly enriched GO terms identified by MSigD
group	Category	Gene Set Name	Description	FDR q-value
1c	BP	GO_RESPONSE_TO_ENDOPLASMIC_RETICULUM_STRESS	Any process that results in a change in state or activity of a cell (in terms of movement, secretion, enzyme production, gene expression, etc.) as a result of a stress acting at the endoplasmic reticulum. ER stress usually results from the accumulation of unfolded or misfolded proteins in the ER lumen. [GOC:cjm, GOC:mah]	0.0266
	CC	GO_ENDOPLASMIC_RETICULUM_CHAPERONE_COMPLEX	A protein complex that is located in the endoplasmic reticulum and is composed of chaperone proteins, including BiP, GRP94; CaBP1, protein disulfide isomerase (PDI), ERdj3, cyclophilin B, ERp72, GRP170, UDP-glucosyltransferase, and SDF2-L1. [PMID:12475965]	0.04
MLP	BP	GO_PROTEIN_CONTAINING_COMPLEX_ASSEMBLY	The aggregation, arrangement and bonding together of a set of macromolecules to form a protein-containing complex. [GOC:jl]	7.48e-29
		GO_AMIDE_BIOSYNTHETIC_PROCESS	The chemical reactions and pathways resulting in the formation of an amide, any derivative of an oxoacid in which an acidic hydroxy group has been replaced by an amino or substituted amino group. [CHEBI:32988]	2.63e-28
		GO_INTRACELLULAR_TRANSPORT	The directed movement of substances within a cell. [GOC:ai]	1.17e-27
		GO_ORGANONITROGEN_COMPOUND_BIOSYNTHETIC_PROCESS	The chemical reactions and pathways resulting in the formation of organonitrogen compound. [GOC:pr, GOC:TermGenie]	2.1e-27
		GO_PEPTIDE_BIOSYNTHETIC_PROCESS	The chemical reactions and pathways resulting in the formation of peptides, compounds of 2 or more (but usually less than 100) amino acids where the alpha carboxyl group of one is bound to the alpha amino group of another. This may include the translation of a precursor protein and its subsequent processing into a functional peptide. [CHEBI:16670, GOC:dph, GOC:jl]	4.99e-27
		GO_CELLULAR_MACROMOLECULE_LOCALIZATION	Any process in which a macromolecule is transported to, and/or maintained in, a specific location at the level of a cell. Localization at the cellular level encompasses movement within the cell, from within the cell to the cell surface, or from one location to another at the surface of a cell. [GOC:mah]	5e-27
		GO_CELLULAR_AMIDE_METABOLIC_PROCESS	The chemical reactions and pathways involving an amide, any derivative of an oxoacid in which an acidic hydroxy group has been replaced by an amino or substituted amino group, as carried out by individual cells. [CHEBI:32988]	1.15e-26
		GO_CELL_CYCLE	The progression of biochemical and morphological phases and events that occur in a cell during successive cell replication or nuclear replication events. Canonically, the cell cycle comprises the replication and segregation of genetic material followed by the division of the cell, but in endocycles or syncytial cells nuclear replication or nuclear division may not be followed by cell division. [G…	1.66e-26
		GO_CELLULAR_PROTEIN_CONTAINING_COMPLEX_ASSEMBLY	The aggregation, arrangement and bonding together of a set of components to form a protein complex, occurring at the level of an individual cell. [GOC:jl]	3.72e-24
		GO_POSITIVE_REGULATION_OF_GENE_EXPRESSION	Any process that increases the frequency, rate or extent of gene expression. Gene expression is the process in which a gene's coding sequence is converted into a mature gene product or products (proteins or RNA). This includes the production of an RNA transcript as well as any processing to produce a mature RNA product or an mRNA or circRNA (for protein-coding genes) and the translation of that m…	1.52e-22
		GO_POSITIVE_REGULATION_OF_RNA_BIOSYNTHETIC_PROCESS	Any process that activates or increases the frequency, rate or extent of RNA biosynthetic process. [GO:jl, GO_REF:0000058, GOC:TermGenie]	2.05e-22
		GO_POSITIVE_REGULATION_OF_BIOSYNTHETIC_PROCESS	Any process that activates or increases the frequency, rate or extent of the chemical reactions and pathways resulting in the formation of substances. [GOC:go_curators]	5.69e-22
		GO_PROTEIN_LOCALIZATION_TO_ORGANELLE	A process in which a protein is transported to, or maintained in, a location within an organelle. [GOC:mah]	8.7e-21
		GO_INTRACELLULAR_PROTEIN_TRANSPORT	The directed movement of proteins in a cell, including the movement of proteins between specific compartments or structures within a cell, such as organelles of a eukaryotic cell. [GOC:mah]	1.37e-20
		GO_NUCLEAR_TRANSCRIBED_MRNA_CATABOLIC_PROCESS	The chemical reactions and pathways resulting in the breakdown of nuclear-transcribed mRNAs in eukaryotic cells. [GOC:krc]	1.49e-20
		GO_ESTABLISHMENT_OF_PROTEIN_LOCALIZATION_TO_ORGANELLE	The directed movement of a protein to a specific location on or in an organelle. Encompasses establishment of localization in the membrane or lumen of a membrane-bounded organelle. [GOC:mah]	4.65e-20
		GO_POSITIVE_REGULATION_OF_TRANSCRIPTION_BY_RNA_POLYMERASE_II	Any process that activates or increases the frequency, rate or extent of transcription from an RNA polymerase II promoter. [GOC:go_curators, GOC:txnOH]	4.65e-20
		GO_PROTEIN_TARGETING	The process of targeting specific proteins to particular regions of the cell, typically membrane-bounded subcellular organelles. Usually requires an organelle specific protein sequence motif. [GOC:ma]	1.84e-19
		GO_ESTABLISHMENT_OF_PROTEIN_LOCALIZATION_TO_ENDOPLASMIC_RETICULUM	The directed movement of a protein to a specific location in the endoplasmic reticulum. [GOC:mah]	2.63e-19
		GO_RNA_CATABOLIC_PROCESS	The chemical reactions and pathways resulting in the breakdown of RNA, ribonucleic acid, one of the two main type of nucleic acid, consisting of a long, unbranched macromolecule formed from ribonucleotides joined in 3',5'-phosphodiester linkage. [ISBN:0198506732]	5.03e-19
		GO_NUCLEAR_TRANSCRIBED_MRNA_CATABOLIC_PROCESS_NONSENSE_MEDIATED_DECAY	The nonsense-mediated decay pathway for nuclear-transcribed mRNAs degrades mRNAs in which an amino-acid codon has changed to a nonsense codon; this prevents the translation of such mRNAs into truncated, and potentially harmful, proteins. [GOC:krc, GOC:ma, PMID:10025395]	5.74e-19
		GO_VIRAL_GENE_EXPRESSION	A process by which a viral gene is converted into a mature gene product or products (proteins or RNA). This includes viral transcription, processing to produce a mature RNA product, and viral translation. [GOC:bf, GOC:jl, ISBN:0121585336]	1.75e-18
		GO_CELL_CYCLE_PROCESS	The cellular process that ensures successive accurate and complete genome replication and chromosome segregation. [GOC:isa_complete, GOC:mtg_cell_cycle]	2.68e-18
		GO_COTRANSLATIONAL_PROTEIN_TARGETING_TO_MEMBRANE	The targeting of proteins to a membrane that occurs during translation. The transport of most secretory proteins, particularly those with more than 100 amino acids, into the endoplasmic reticulum lumen occurs in this manner, as does the import of some proteins into mitochondria. [ISBN:0716731363, PMID:10512867, PMID:16896215]	7.42e-18
		GO_ORGANIC_CYCLIC_COMPOUND_CATABOLIC_PROCESS	The chemical reactions and pathways resulting in the breakdown of organic cyclic compound. [GOC:TermGenie]	2.59e-17
		GO_CELLULAR_MACROMOLECULE_CATABOLIC_PROCESS	The chemical reactions and pathways resulting in the breakdown of a macromolecule, any large molecule including proteins, nucleic acids and carbohydrates, as carried out by individual cells. [CHEBI:33694, GOC:jl]	2.78e-17
		GO_ESTABLISHMENT_OF_PROTEIN_LOCALIZATION_TO_MEMBRANE	The directed movement of a protein to a specific location in a membrane. [GOC:ascb_2009, GOC:dph, GOC:tb]	3.57e-17
		GO_PROTEIN_LOCALIZATION_TO_MEMBRANE	A process in which a protein is transported to, or maintained in, a specific location in a membrane. [GOC:mah]	4.77e-17
		GO_CELLULAR_RESPONSE_TO_DNA_DAMAGE_STIMULUS	Any process that results in a change in state or activity of a cell (in terms of movement, secretion, enzyme production, gene expression, etc.) as a result of a stimulus indicating damage to its DNA from environmental insults or errors during metabolism. [GOC:go_curators]	5.8e-17
		GO_MACROMOLECULE_CATABOLIC_PROCESS	The chemical reactions and pathways resulting in the breakdown of a macromolecule, any molecule of high relative molecular mass, the structure of which essentially comprises the multiple repetition of units derived, actually or conceptually, from molecules of low relative molecular mass. [CHEBI:33694, GOC:mah]	9.02e-17
		GO_TRANSLATIONAL_INITIATION	The process preceding formation of the peptide bond between the first two amino acids of a protein. This includes the formation of a complex of the ribosome, mRNA or circRNA, and an initiation complex that contains the first aminoacyl-tRNA. [ISBN:019879276X]	1.11e-16
		GO_PROTEIN_LOCALIZATION_TO_ENDOPLASMIC_RETICULUM	A process in which a protein is transported to, or maintained in, a location within the endoplasmic reticulum. [GOC:mah]	1.11e-16
		GO_REGULATION_OF_INTRACELLULAR_SIGNAL_TRANSDUCTION	Any process that modulates the frequency, rate or extent of intracellular signal transduction. [GOC:dph, GOC:signaling, GOC:tb, GOC:TermGenie]	1.27e-15
		GO_CYTOSKELETON_ORGANIZATION	A process that is carried out at the cellular level which results in the assembly, arrangement of constituent parts, or disassembly of cytoskeletal structures. [GOC:dph, GOC:jl, GOC:mah]	1.69e-15
		GO_PROTEIN_TARGETING_TO_MEMBRANE	The process of directing proteins towards a membrane, usually using signals contained within the protein. [GOC:curators]	1.8e-15
		GO_REGULATION_OF_CELL_CYCLE	Any process that modulates the rate or extent of progression through the cell cycle. [GOC:ai, GOC:dph, GOC:tb]	2.57e-15
		GO_RIBONUCLEOPROTEIN_COMPLEX_BIOGENESIS	A cellular process that results in the biosynthesis of constituent macromolecules, assembly, and arrangement of constituent parts of a complex containing RNA and proteins. Includes the biosynthesis of the constituent RNA and protein molecules, and those macromolecular modifications that are involved in synthesis or assembly of the ribonucleoprotein complex. [GOC:isa_complete, GOC:mah]	5.4e-15
		GO_NEGATIVE_REGULATION_OF_BIOSYNTHETIC_PROCESS	Any process that stops, prevents, or reduces the rate of the chemical reactions and pathways resulting in the formation of substances. [GOC:go_curators]	1.03e-14
		GO_CHROMOSOME_ORGANIZATION	A process that is carried out at the cellular level that results in the assembly, arrangement of constituent parts, or disassembly of chromosomes, structures composed of a very long molecule of DNA and associated proteins that carries hereditary information. This term covers covalent modifications at the molecular level as well as spatial relationships among the major components of a chromosome. …	1.44e-14
		GO_PROTEIN_PHOSPHORYLATION	The process of introducing a phosphate group on to a protein. [GOC:hb]	3.1e-14
		GO_RIBONUCLEOPROTEIN_COMPLEX_SUBUNIT_ORGANIZATION	Any process in which macromolecules aggregate, disaggregate, or are modified, resulting in the formation, disassembly, or alteration of a ribonucleoprotein complex. [GOC:mah]	5.03e-13
		GO_CELLULAR_RESPONSE_TO_ENDOGENOUS_STIMULUS	Any process that results in a change in state or activity of a cell (in terms of movement, secretion, enzyme production, gene expression, etc.) as a result of a stimulus arising within the organism. [GOC:mah]	7.46e-13
		GO_REGULATION_OF_PROTEIN_MODIFICATION_PROCESS	Any process that modulates the frequency, rate or extent of the covalent alteration of one or more amino acid residues within a protein. [GOC:mah, GOC:tb]	9.55e-13
		GO_NEUROGENESIS	Generation of cells within the nervous system. [GO_REF:0000021, GOC:cls, GOC:curators, GOC:dgh, GOC:dph, GOC:jid, GOC:mtg_15jun06]	1.22e-12
		GO_REGULATION_OF_ORGANELLE_ORGANIZATION	Any process that modulates the frequency, rate or extent of a process involved in the formation, arrangement of constituent parts, or disassembly of an organelle. [GOC:mah]	1.34e-12
		GO_RESPONSE_TO_ENDOGENOUS_STIMULUS	Any process that results in a change in state or activity of a cell or an organism (in terms of movement, secretion, enzyme production, gene expression, etc.) as a result of a stimulus arising within the organism. [GOC:sm]	1.62e-12
		GO_INTERSPECIES_INTERACTION_BETWEEN_ORGANISMS	Any process in which an organism has an effect on an organism of a different species. [GOC:cc]	2.39e-12
		GO_REGULATION_OF_CATABOLIC_PROCESS	Any process that modulates the frequency, rate, or extent of the chemical reactions and pathways resulting in the breakdown of substances. [GOC:go_curators]	2.6e-12
		GO_POSITIVE_REGULATION_OF_MULTICELLULAR_ORGANISMAL_PROCESS	Any process that activates or increases the frequency, rate or extent of an organismal process, any of the processes pertinent to the function of an organism above the cellular level; includes the integrated processes of tissues and organs. [GOC:ai]	3.57e-12
		GO_DNA_METABOLIC_PROCESS	Any cellular metabolic process involving deoxyribonucleic acid. This is one of the two main types of nucleic acid, consisting of a long, unbranched macromolecule formed from one, or more commonly, two, strands of linked deoxyribonucleotides. [ISBN:0198506732]	5.35e-12
		GO_MITOCHONDRION_ORGANIZATION	A process that is carried out at the cellular level which results in the assembly, arrangement of constituent parts, or disassembly of a mitochondrion; includes mitochondrial morphogenesis and distribution, and replication of the mitochondrial genome as well as synthesis of new mitochondrial components. [GOC:dph, GOC:jl, GOC:mah, GOC:sgd_curators, PMID:9786946]	6.9e-12
		GO_ENZYME_LINKED_RECEPTOR_PROTEIN_SIGNALING_PATHWAY	Any series of molecular signals initiated by the binding of an extracellular ligand to a receptor on the surface of the target cell, where the receptor possesses catalytic activity or is closely associated with an enzyme such as a protein kinase, and ending with regulation of a downstream cellular process, e.g. transcription. [GOC:mah, GOC:signaling, ISBN:0185316194]	7.24e-12
		GO_NEGATIVE_REGULATION_OF_PROTEIN_METABOLIC_PROCESS	Any process that stops, prevents, or reduces the frequency, rate or extent of chemical reactions and pathways involving a protein. [GOC:ai]	2.33e-11
		GO_NEGATIVE_REGULATION_OF_RESPONSE_TO_STIMULUS	Any process that stops, prevents, or reduces the frequency, rate or extent of a response to a stimulus. Response to stimulus is a change in state or activity of a cell or an organism (in terms of movement, secretion, enzyme production, gene expression, etc.) as a result of a stimulus. [GOC:jid]	2.36e-11
		GO_REGULATION_OF_CELLULAR_AMIDE_METABOLIC_PROCESS	Any process that modulates the frequency, rate or extent of the chemical reactions and pathways involving amides. [GOC:mah]	4.33e-11
		GO_MICROTUBULE_CYTOSKELETON_ORGANIZATION	A process that is carried out at the cellular level which results in the assembly, arrangement of constituent parts, or disassembly of cytoskeletal structures comprising microtubules and their associated proteins. [GOC:mah]	4.8e-11
		GO_APOPTOTIC_PROCESS	A programmed cell death process which begins when a cell receives an internal (e.g. DNA damage) or external signal (e.g. an extracellular death ligand), and proceeds through a series of biochemical events (signaling pathway phase) which trigger an execution phase. The execution phase is the last step of an apoptotic process, and is typically characterized by rounding-up of the cell, retraction of…	5.43e-11
		GO_MITOTIC_CELL_CYCLE	Progression through the phases of the mitotic cell cycle, the most common eukaryotic cell cycle, which canonically comprises four successive phases called G1, S, G2, and M and includes replication of the genome and the subsequent segregation of chromosomes into daughter cells. In some variant cell cycles nuclear replication or nuclear division may not be followed by cell division, or G1 and G2 ph…	5.98e-11
		GO_PROTEIN_CONTAINING_COMPLEX_DISASSEMBLY	The disaggregation of a protein-containing macromolecular complex into its constituent components. [GOC:mah]	9.89e-11
		GO_REGULATION_OF_CELLULAR_CATABOLIC_PROCESS	Any process that modulates the frequency, rate or extent of the chemical reactions and pathways resulting in the breakdown of substances, carried out by individual cells. [GOC:mah]	1.03e-10
		GO_POSITIVE_REGULATION_OF_SIGNALING	Any process that activates, maintains or increases the frequency, rate or extent of a signaling process. [GOC:mtg_signal]	1.13e-10
		GO_CELL_PROJECTION_ORGANIZATION	A process that is carried out at the cellular level which results in the assembly, arrangement of constituent parts, or disassembly of a prolongation or process extending from a cell, e.g. a flagellum or axon. [GOC:jl, GOC:mah, http://www.cogsci.princeton.edu/~wn/]	1.3e-10
		GO_CELLULAR_PROTEIN_COMPLEX_DISASSEMBLY	The disaggregation of a protein complex into its constituent components, occurring at the level of an individual cell. Protein complexes may have other associated non-protein prosthetic groups, such as nucleic acids, metal ions or carbohydrate groups. [GOC:jl]	1.32e-10
		GO_POSITIVE_REGULATION_OF_MOLECULAR_FUNCTION	Any process that activates or increases the rate or extent of a molecular function, an elemental biological activity occurring at the molecular level, such as catalysis or binding. [GO:jl]	1.82e-10
		GO_MITOCHONDRIAL_GENE_EXPRESSION	The process in which a mitochondrial gene's sequence is converted into a mature gene product or products (proteins or RNA). This includes the production of an RNA transcript as well as any processing to produce a mature RNA product or an mRNA or circRNA (for protein-coding genes) and the translation of that mRNA or circRNA into protein. Protein maturation is included when required to form an acti…	3.24e-10
		GO_REGULATION_OF_CELL_DIFFERENTIATION	Any process that modulates the frequency, rate or extent of cell differentiation, the process in which relatively unspecialized cells acquire specialized structural and functional features. [GOC:go_curators]	3.6e-10
		GO_CELLULAR_COMPONENT_DISASSEMBLY	A cellular process that results in the breakdown of a cellular component. [GOC:isa_complete]	5.73e-10
		GO_NEGATIVE_REGULATION_OF_RNA_BIOSYNTHETIC_PROCESS	Any process that stops, prevents or reduces the frequency, rate or extent of RNA biosynthetic process. [GO:jl, GO_REF:0000058, GOC:TermGenie]	7.62e-10
		GO_MUSCLE_ORGAN_DEVELOPMENT	The process whose specific outcome is the progression of the muscle over time, from its formation to the mature structure. The muscle is an organ consisting of a tissue made up of various elongated cells that are specialized to contract and thus to produce movement and mechanical work. [GOC:jid, ISBN:0198506732]	7.8e-10
		GO_POSITIVE_REGULATION_OF_CELLULAR_COMPONENT_ORGANIZATION	Any process that activates or increases the frequency, rate or extent of a process involved in the formation, arrangement of constituent parts, or disassembly of cell structures, including the plasma membrane and any external encapsulating structures such as the cell wall and cell envelope. [GOC:ai]	9.69e-10
		GO_CELLULAR_COMPONENT_MORPHOGENESIS	The process in which cellular structures, including whole cells or cell parts, are generated and organized. [GOC:dph, GOC:mah, GOC:tb]	1.19e-09
		GO_REGULATION_OF_CELL_POPULATION_PROLIFERATION	Any process that modulates the frequency, rate or extent of cell proliferation. [GOC:jl]	1.42e-09
		GO_TRANSMEMBRANE_RECEPTOR_PROTEIN_TYROSINE_KINASE_SIGNALING_PATHWAY	A series of molecular signals initiated by the binding of an extracellular ligand to a receptor on the surface of the target cell where the receptor possesses tyrosine kinase activity, and ending with regulation of a downstream cellular process, e.g. transcription. [GOC:ceb, GOC:signaling]	1.74e-09
		GO_HOMEOSTATIC_PROCESS	Any biological process involved in the maintenance of an internal steady state. [GOC:jl, ISBN:0395825172]	1.74e-09
		GO_CHROMATIN_ORGANIZATION	Any process that results in the specification, formation or maintenance of the physical structure of eukaryotic chromatin. [GOC:mah, GOC:vw, PMID:20404130]	1.74e-09
		GO_REGULATION_OF_PHOSPHORUS_METABOLIC_PROCESS	Any process that modulates the frequency, rate or extent of the chemical reactions and pathways involving phosphorus or compounds containing phosphorus. [GOC:ai]	1.77e-09
		GO_EMBRYO_DEVELOPMENT	The process whose specific outcome is the progression of an embryo from its formation until the end of its embryonic life stage. The end of the embryonic stage is organism-specific. For example, for mammals, the process would begin with zygote formation and end with birth. For insects, the process would begin at zygote formation and end with larval hatching. For plant zygotic embryos, this would …	2.05e-09
		GO_REGULATION_OF_CELL_CYCLE_PROCESS	Any process that modulates a cellular process that is involved in the progression of biochemical and morphological phases and events that occur in a cell during successive cell replication or nuclear replication events. [GOC:dph, GOC:tb]	2.07e-09
		GO_DNA_REPAIR	The process of restoring DNA after damage. Genomes are subject to damage by chemical and physical agents in the environment (e.g. UV and ionizing radiations, chemical mutagens, fungal and bacterial toxins, etc.) and by free radicals or alkylating agents endogenously generated in metabolism. DNA is also damaged because of errors during its replication. A variety of different DNA repair pathways ha…	2.38e-09
		GO_ORGANELLE_FISSION	The creation of two or more organelles by division of one organelle. [GOC:jid]	3.2e-09
		GO_MICROTUBULE_BASED_PROCESS	Any cellular process that depends upon or alters the microtubule cytoskeleton, that part of the cytoskeleton comprising microtubules and their associated proteins. [GOC:mah]	4.09e-09
		GO_POSITIVE_REGULATION_OF_PROTEIN_METABOLIC_PROCESS	Any process that activates or increases the frequency, rate or extent of the chemical reactions and pathways involving a protein. [GOC:ai]	4.11e-09
		GO_MITOCHONDRIAL_TRANSLATIONAL_TERMINATION	The process resulting in the release of a polypeptide chain from the ribosome in a mitochondrion, usually in response to a termination codon (note that mitochondria use variants of the universal genetic code that differ between different taxa). [GOC:mah, http://mitogenome.org/index.php/Genetic_Code_of_mitochondria]	6.28e-09
		GO_TRANSLATIONAL_ELONGATION	The successive addition of amino acid residues to a nascent polypeptide chain during protein biosynthesis. [GOC:ems]	7.09e-09
		GO_MUSCLE_TISSUE_DEVELOPMENT	The progression of muscle tissue over time, from its initial formation to its mature state. Muscle tissue is a contractile tissue made up of actin and myosin fibers. [GOC:dph]	7.09e-09
		GO_MITOCHONDRIAL_TRANSLATION	The chemical reactions and pathways resulting in the formation of a protein in a mitochondrion. This is a ribosome-mediated process in which the information in messenger RNA (mRNA) is used to specify the sequence of amino acids in the protein; the mitochondrion has its own ribosomes and transfer RNAs, and uses a genetic code that differs from the nuclear code. [GOC:go_curators]	8.12e-09
		GO_REGULATION_OF_PROTEIN_SERINE_THREONINE_KINASE_ACTIVITY	Any process that modulates the rate, frequency, or extent of protein serine/threonine kinase activity. [GOC:mah]	8.3e-09
		GO_REGULATION_OF_CELL_DEATH	Any process that modulates the rate or frequency of cell death. Cell death is the specific activation or halting of processes within a cell so that its vital functions markedly cease, rather than simply deteriorating gradually over time, which culminates in cell death. [GOC:dph, GOC:tb]	8.77e-09
		GO_CELLULAR_RESPONSE_TO_OXYGEN_CONTAINING_COMPOUND	Any process that results in a change in state or activity of a cell (in terms of movement, secretion, enzyme production, gene expression, etc.) as a result of an oxygen-containing compound stimulus. [GOC:pr, GOC:TermGenie]	9e-09
		GO_PEPTIDYL_AMINO_ACID_MODIFICATION	The alteration of an amino acid residue in a peptide. [GOC:mah]	9.49e-09
		GO_NEGATIVE_REGULATION_OF_CELL_CYCLE	Any process that stops, prevents or reduces the rate or extent of progression through the cell cycle. [GOC:dph, GOC:go_curators, GOC:tb]	1.14e-08
		GO_REGULATION_OF_ANATOMICAL_STRUCTURE_MORPHOGENESIS	Any process that modulates the frequency, rate or extent of anatomical structure morphogenesis. [GOC:mah]	1.14e-08
		GO_IMMUNE_SYSTEM_DEVELOPMENT	The process whose specific outcome is the progression of an organismal system whose objective is to provide calibrated responses by an organism to a potential internal or invasive threat, over time, from its formation to the mature structure. A system is a regularly interacting or interdependent group of organs or tissues that work together to carry out a given biological process. [GOC:add, GOC:d…	1.23e-08
		GO_POSITIVE_REGULATION_OF_CATALYTIC_ACTIVITY	Any process that activates or increases the activity of an enzyme. [GOC:ebc, GOC:jl, GOC:tb, GOC:vw]	1.27e-08
		GO_REGULATION_OF_RESPONSE_TO_STRESS	Any process that modulates the frequency, rate or extent of a response to stress. Response to stress is a change in state or activity of a cell or an organism (in terms of movement, secretion, enzyme production, gene expression, etc.) as a result of a disturbance in organismal or cellular homeostasis, usually, but not necessarily, exogenous (e.g. temperature, humidity, ionizing radiation). [GOC:d…	1.35e-08
		GO_NEURON_DIFFERENTIATION	The process in which a relatively unspecialized cell acquires specialized features of a neuron. [GOC:mah]	1.4e-08
		GO_CELL_DIVISION	The process resulting in division and partitioning of components of a cell to form more cells; may or may not be accompanied by the physical separation of a cell into distinct, individually membrane-bounded daughter cells. [GOC:di, GOC:go_curators, GOC:pr]	1.41e-08
		GO_NEGATIVE_REGULATION_OF_SIGNALING	Any process that stops, prevents, or reduces the frequency, rate or extent of a signaling process. [GOC:mtg_signal]	1.55e-08
		GO_REGULATION_OF_CYTOSKELETON_ORGANIZATION	Any process that modulates the frequency, rate or extent of the formation, arrangement of constituent parts, or disassembly of cytoskeletal structures. [GOC:ai]	1.71e-08
		GO_RIBOSOMAL_SMALL_SUBUNIT_BIOGENESIS	A cellular process that results in the biosynthesis of constituent macromolecules, assembly, and arrangement of constituent parts of a small ribosomal subunit; includes transport to the sites of protein synthesis. [GOC:jl]	1.71e-08
	CC	GO_RIBOSOMAL_SUBUNIT	Either of the two subunits of a ribosome: the ribosomal large subunit or the ribosomal small subunit. [GOC:jl]	7.1e-30
		GO_RIBOSOME	An intracellular organelle, about 200 A in diameter, consisting of RNA and protein. It is the site of protein biosynthesis resulting from translation of messenger RNA (mRNA). It consists of two subunits, one large and one small, each containing only protein and RNA. Both the ribosome and its subunits are characterized by their sedimentation coefficients, expressed in Svedberg units (symbol: S). H…	3.02e-28
		GO_NUCLEOPLASM_PART	Any constituent part of the nucleoplasm, that part of the nuclear content other than the chromosomes or the nucleolus. [GOC:jl]	5.52e-27
		GO_MITOCHONDRION	A semiautonomous, self replicating organelle that occurs in varying numbers, shapes, and sizes in the cytoplasm of virtually all eukaryotic cells. It is notably the site of tissue respiration. [GOC:giardia, ISBN:0198506732]	1.36e-25
		GO_ENVELOPE	A multilayered structure surrounding all or part of a cell; encompasses one or more lipid bilayers, and may include a cell wall layer; also includes the space between layers. [GOC:mah, GOC:pz]	8.72e-25
		GO_MITOCHONDRIAL_PROTEIN_COMPLEX	A protein complex that is part of a mitochondrion. [GOC:dos]	2.38e-23
		GO_NUCLEAR_BODY	Extra-nucleolar nuclear domains usually visualized by confocal microscopy and fluorescent antibodies to specific proteins. [GOC:ma, PMID:10330182]	3.49e-23
		GO_MITOCHONDRIAL_PART	Any constituent part of a mitochondrion, a semiautonomous, self replicating organelle that occurs in varying numbers, shapes, and sizes in the cytoplasm of virtually all eukaryotic cells. It is notably the site of tissue respiration. [GOC:jl]	1.24e-22
		GO_CYTOSOLIC_RIBOSOME	A ribosome located in the cytosol. [GOC:mtg_sensu]	1.29e-22
		GO_MITOCHONDRIAL_ENVELOPE	The double lipid bilayer enclosing the mitochondrion and separating its contents from the cell cytoplasm; includes the intermembrane space. [GOC:ai, GOC:pz]	1.05e-21
		GO_ORGANELLE_INNER_MEMBRANE	The inner, i.e. lumen-facing, lipid bilayer of an organelle envelope; usually highly selective to most ions and metabolites. [GOC:mah]	3.59e-21
		GO_CYTOSOLIC_PART	Any constituent part of cytosol, that part of the cytoplasm that does not contain membranous or particulate subcellular components. [GOC:jl]	3.09e-17
		GO_CATALYTIC_COMPLEX	A protein complex which is capable of catalytic activity. [GOC:bhm, GOC:TermGenie, PMID:8077207]	5.46e-17
		GO_LARGE_RIBOSOMAL_SUBUNIT	The larger of the two subunits of a ribosome. Two sites on the ribosomal large subunit are involved in translation, namely the aminoacyl site (A site) and peptidyl site (P site). [ISBN:0198506732]	1.51e-15
		GO_SMALL_RIBOSOMAL_SUBUNIT	The smaller of the two subunits of a ribosome. [GOC:mah]	4.75e-15
		GO_MICROTUBULE_CYTOSKELETON	The part of the cytoskeleton (the internal framework of a cell) composed of microtubules and associated proteins. [GOC:jl, ISBN:0395825172]	5.3e-15
		GO_CHROMOSOME	A structure composed of a very long molecule of DNA and associated proteins (e.g. histones) that carries hereditary information. [ISBN:0198547684]	6.26e-15
		GO_MITOCHONDRIAL_MEMBRANE_PART	Any constituent part of a mitochondrial membrane, either of the lipid bilayers that surround the mitochondrion and form the mitochondrial envelope. [GOC:jl]	1.46e-14
		GO_MICROTUBULE_ORGANIZING_CENTER	An intracellular structure that can catalyze gamma-tubulin-dependent microtubule nucleation and that can anchor microtubules by interacting with their minus ends, plus ends or sides. [GOC:vw, http://en.wikipedia.org/wiki/Microtubule_organizing_center, ISBN:0815316194, PMID:17072892, PMID:17245416]	1.61e-14
		GO_INNER_MITOCHONDRIAL_MEMBRANE_PROTEIN_COMPLEX	Any protein complex that is part of the inner mitochondrial membrane. [GOC:dos]	3.86e-14
		GO_CYTOSOLIC_SMALL_RIBOSOMAL_SUBUNIT	The small subunit of a ribosome located in the cytosol. [GOC:mtg_sensu]	6.04e-14
		GO_RIBONUCLEOPROTEIN_COMPLEX	A macromolecular complex containing both protein and RNA molecules. [GOC:vesicles]	1.11e-13
		GO_CELL_JUNCTION	A cellular component that forms a specialized region of connection between two or more cells or between a cell and the extracellular matrix. At a cell junction, anchoring proteins extend through the plasma membrane to link cytoskeletal proteins in one cell to cytoskeletal proteins in neighboring cells or to proteins in the extracellular matrix. [GOC:mah, http://www.vivo.colostate.edu/hbooks/cmb/c…	3.3e-13
		GO_CYTOSKELETAL_PART	Any constituent part of the cytoskeleton, a cellular scaffolding or skeleton that maintains cell shape, enables some cell motion (using structures such as flagella and cilia), and plays important roles in both intra-cellular transport (e.g. the movement of vesicles and organelles) and cellular division. Includes constituent parts of intermediate filaments, microfilaments, microtubules, and the mi…	1.09e-12
		GO_NUCLEAR_SPECK	A discrete extra-nucleolar subnuclear domain, 20-50 in number, in which splicing factors are seen to be localized by immunofluorescence microscopy. [http://www.cellnucleus.com/]	2.12e-11
		GO_ANCHORING_JUNCTION	A cell junction that mechanically attaches a cell (and its cytoskeleton) to neighboring cells or to the extracellular matrix. [ISBN:0815332181]	4.88e-11
		GO_CELL_SUBSTRATE_JUNCTION	A cell junction that forms a connection between a cell and the extracellular matrix. [GOC:hb, GOC:mah]	2.5e-10
		GO_CENTROSOME	A structure comprised of a core structure (in most organisms, a pair of centrioles) and peripheral material from which a microtubule-based structure, such as a spindle apparatus, is organized. Centrosomes occur close to the nucleus during interphase in many eukaryotic cells, though in animal cells it changes continually during the cell-division cycle. [GOC:mah, ISBN:0198547684]	5.4e-10
		GO_ORGANELLAR_RIBOSOME	A ribosome contained within a subcellular membrane-bounded organelle. [GOC:mah, GOC:mcc]	1.61e-09
		GO_CYTOSOLIC_LARGE_RIBOSOMAL_SUBUNIT	The large subunit of a ribosome located in the cytosol. [GOC:mtg_sensu]	3.59e-09
		GO_MEMBRANE_PROTEIN_COMPLEX	Any protein complex that is part of a membrane. [GOC:dos]	4e-09
		GO_SYNAPSE	The junction between a nerve fiber of one neuron and another neuron, muscle fiber or glial cell. As the nerve fiber approaches the synapse it enlarges into a specialized structure, the presynaptic nerve ending, which contains mitochondria and synaptic vesicles. At the tip of the nerve ending is the presynaptic membrane; facing it, and separated from it by a minute cleft (the synaptic cleft) is a …	4e-09
		GO_NEURON_PART	Any constituent part of a neuron, the basic cellular unit of nervous tissue. A typical neuron consists of a cell body (often called the soma), an axon, and dendrites. Their purpose is to receive, conduct, and transmit impulses in the nervous system. [GOC:pr, http://en.wikipedia.org/wiki/Neuron]	5.09e-09
		GO_CHROMATIN	The ordered and organized complex of DNA, protein, and sometimes RNA, that forms the chromosome. [GOC:elh, PMID:20404130]	6.16e-09
		GO_TRANSFERASE_COMPLEX	A protein complex capable of catalyzing the transfer of a group, e.g. a methyl group, glycosyl group, acyl group, phosphorus-containing, or other groups, from one compound (generally regarded as the donor) to another compound (generally regarded as the acceptor). [GOC:bhm, PMID:16540464]	8.71e-08
		GO_MITOCHONDRIAL_MATRIX	The gel-like material, with considerable fine structure, that lies in the matrix space, or lumen, of a mitochondrion. It contains the enzymes of the tricarboxylic acid cycle and, in some organisms, the enzymes concerned with fatty acid oxidation. [GOC:as, ISBN:0198506732]	1.21e-07
		GO_RESPIRASOME	The protein complexes that form the electron transport system (the respiratory chain), associated with a cell membrane, usually the plasma membrane (in prokaryotes) or the inner mitochondrial membrane (on eukaryotes). The respiratory chain complexes transfer electrons from an electron donor to an electron acceptor and are associated with a proton pump to create a transmembrane electrochemical gra…	1.31e-07
		GO_SPINDLE	The array of microtubules and associated molecules that forms between opposite poles of a eukaryotic cell during mitosis or meiosis and serves to move the duplicated chromosomes apart. [ISBN:0198547684]	2.06e-07
		GO_RESPIRATORY_CHAIN_COMPLEX	Any protein complex that is part of a respiratory chain [GOC:dos]	4.67e-07
		GO_POLYSOMAL_RIBOSOME	A ribosome bound to mRNA that forms part of a polysome. [GOC:jl]	5.74e-07
		GO_ORGANELLAR_LARGE_RIBOSOMAL_SUBUNIT	The larger of the two subunits of an organellar ribosome. Two sites on the ribosomal large subunit are involved in translation: the aminoacyl site (A site) and peptidyl site (P site). [GOC:mcc]	7.46e-07
		GO_TRANSCRIPTION_FACTOR_COMPLEX	A protein complex that is capable of associating with DNA by direct binding, or via other DNA-binding proteins or complexes, and regulating transcription. [GOC:jl]	9e-07
		GO_NUCLEOLUS	A small, dense body one or more of which are present in the nucleus of eukaryotic cells. It is rich in RNA and protein, is not bounded by a limiting membrane, and is not seen during mitosis. Its prime function is the transcription of the nucleolar DNA into 45S ribosomal-precursor RNA, the processing of this RNA into 5.8S, 18S, and 28S components of ribosomal RNA, and the association of these comp…	1.02e-06
		GO_RIBONUCLEOPROTEIN_GRANULE	A non-membranous macromolecular complex containing proteins and translationally silenced mRNAs. RNA granules contain proteins that control the localization, stability, and translation of their RNA cargo. Different types of RNA granules (RGs) exist, depending on the cell type and cellular conditions. [GOC:go_curators, GOC:sp, PMID:16520386, PMID:20368989, PMID:21436445]	1.64e-06
		GO_GOLGI_APPARATUS	A compound membranous cytoplasmic organelle of eukaryotic cells, consisting of flattened, ribosome-free vesicles arranged in a more or less regular stack. The Golgi apparatus differs from the endoplasmic reticulum in often having slightly thicker membranes, appearing in sections as a characteristic shallow semicircle so that the convex side (cis or entry face) abuts the endoplasmic reticulum, sec…	1.67e-06
		GO_MICROTUBULE	Any of the long, generally straight, hollow tubes of internal diameter 12-15 nm and external diameter 24 nm found in a wide variety of eukaryotic cells; each consists (usually) of 13 protofilaments of polymeric tubulin, staggered in such a manner that the tubulin monomers are arranged in a helical pattern on the microtubular surface, and with the alpha/beta axes of the tubulin subunits parallel t…	2.4e-06
		GO_SYNAPSE_PART	Any constituent part of a synapse, the junction between a nerve fiber of one neuron and another neuron or muscle fiber or glial cell. [GOC:jl]	3.41e-06
		GO_CYTOPLASMIC_VESICLE_PART	Any constituent part of cytoplasmic vesicle, a vesicle formed of membrane or protein, found in the cytoplasm of a cell. [GOC:jl]	3.56e-06
		GO_WHOLE_MEMBRANE	Any lipid bilayer that completely encloses some structure, and all the proteins embedded in it or attached to it. Examples include the plasma membrane and most organelle membranes. [GOC:dos]	3.75e-06
		GO_POSTSYNAPSE	The part of a synapse that is part of the post-synaptic cell. [GOC:dos]	4.27e-06
		GO_NUCLEAR_CHROMATIN	The ordered and organized complex of DNA, protein, and sometimes RNA, that forms the chromosome in the nucleus. [GOC:elh, PMID:20404130]	5.06e-06
		GO_POLYSOME	A multiribosomal structure representing a linear array of ribosomes held together by messenger RNA. They represent the active complexes in cellular protein synthesis and are able to incorporate amino acids into polypeptides both in vivo and in vitro. [ISBN:0198506732, NIF_Subcellular:sao1038025871]	6.45e-06
		GO_ENDOPLASMIC_RETICULUM	The irregular network of unit membranes, visible only by electron microscopy, that occurs in the cytoplasm of many eukaryotic cells. The membranes form a complex meshwork of tubular channels, which are often expanded into slitlike cavities called cisternae. The ER takes two forms, rough (or granular), with ribosomes adhering to the outer surface, and smooth (with no ribosomes attached). [ISBN:019…	7e-06
		GO_SUPRAMOLECULAR_COMPLEX	A cellular component that consists of an indeterminate number of proteins or macromolecular complexes, organized into a regular, higher-order structure such as a polymer, sheet, network or a fiber. [GOC:dos]	9.92e-06
		GO_PERINUCLEAR_REGION_OF_CYTOPLASM	Cytoplasm situated near, or occurring around, the nucleus. [GOC:jid]	1.34e-05
		GO_SOMATODENDRITIC_COMPARTMENT	The region of a neuron that includes the cell body (cell soma) and dendrite(s), but excludes the axon. [GOC:pad, GOC:PARL]	2.27e-05
		GO_NEURON_TO_NEURON_SYNAPSE	A synapse in which pre and post-synaptic cells are neurons. [GOC:dos]	2.49e-05
		GO_CHROMOSOMAL_REGION	Any subdivision of a chromosome along its length. [GOC:dos]	3.1e-05
		GO_NUCLEAR_CHROMOSOME	A chromosome that encodes the nuclear genome and is found in the nucleus of a eukaryotic cell during the cell cycle phases when the nucleus is intact. [GOC:dph, GOC:mah]	3.11e-05
		GO_CELL_BODY	The portion of a cell bearing surface projections such as axons, dendrites, cilia, or flagella that includes the nucleus, but excludes all cell projections. [GOC:go_curators]	7.17e-05
		GO_TRANSFERASE_COMPLEX_TRANSFERRING_PHOSPHORUS_CONTAINING_GROUPS	A transferase complex capable of catalysis of the transfer of a phosphorus-containing group from one compound (donor) to another (acceptor). [GOC:bhm, GOC:dph]	7.49e-05
		GO_OXIDOREDUCTASE_COMPLEX	Any protein complex that possesses oxidoreductase activity. [GOC:bhm, PMID:18982432]	8.11e-05
		GO_CONDENSED_CHROMOSOME	A highly compacted molecule of DNA and associated proteins resulting in a cytologically distinct structure. [GOC:elh]	9.72e-05
		GO_MITOCHONDRIAL_RESPIRATORY_CHAIN_COMPLEX_I	A protein complex located in the mitochondrial inner membrane that forms part of the mitochondrial respiratory chain. It contains about 25 different polypeptide subunits, including NADH dehydrogenase (ubiquinone), flavin mononucleotide and several different iron-sulfur clusters containing non-heme iron. The iron undergoes oxidation-reduction between Fe(II) and Fe(III), and catalyzes proton transl…	9.72e-05
		GO_CHROMOSOME_CENTROMERIC_REGION	The region of a chromosome that includes the centromeric DNA and associated proteins. In monocentric chromosomes, this region corresponds to a single area of the chromosome, whereas in holocentric chromosomes, it is evenly distributed along the chromosome. [GOC:cjm, GOC:elh, GOC:kmv, GOC:pr]	9.72e-05
		GO_ACTIN_CYTOSKELETON	The part of the cytoskeleton (the internal framework of a cell) composed of actin and associated proteins. Includes actin cytoskeleton-associated complexes. [GOC:jl, ISBN:0395825172, ISBN:0815316194]	0.000113
		GO_NEURON_PROJECTION	A prolongation or process extending from a nerve cell, e.g. an axon or dendrite. [GOC:jl, http://www.cogsci.princeton.edu/~wn/]	0.000113
		GO_RNAI_EFFECTOR_COMPLEX	Any protein complex that mediates the effects of small interfering RNAs on gene expression. Most known examples contain one or more members of the Argonaute family of proteins. [GOC:mah, PMID:14704433]	0.000217
		GO_CYTOPLASMIC_REGION	Any (proper) part of the cytoplasm of a single cell of sufficient size to still be considered cytoplasm\ [GOC:dos]	0.000231
		GO_COLLAGEN_TYPE_IV_TRIMER	A collagen heterotrimer containing type IV alpha chains; [alpha1(IV)]2alpha2(IV) trimers are commonly observed, although more type IV alpha chains exist and may be present in type IV trimers; type IV collagen triple helices associate to form 3 dimensional nets within basement membranes. [ISBN:0721639976, PMID:19693541, PMID:21421911]	0.000234
		GO_SECRETORY_GRANULE	A small subcellular vesicle, surrounded by a membrane, that is formed from the Golgi apparatus and contains a highly concentrated protein destined for secretion. Secretory granules move towards the periphery of the cell and upon stimulation, their membranes fuse with the cell membrane, and their protein load is exteriorized. Processing of the contained protein may take place in secretory granules…	0.000258
		GO_CELL_PROJECTION_PART	Any constituent part of a cell projection, a prolongation or process extending from a cell, e.g. a flagellum or axon. [GOC:jl]	0.000292
		GO_PML_BODY	A class of nuclear body; they react against SP100 auto-antibodies (PML, promyelocytic leukemia); cells typically contain 10-30 PML bodies per nucleus; alterations in the localization of PML bodies occurs after viral infection. [GOC:ma, PMID:10944585]	0.000296
		GO_NUCLEAR_MEMBRANE	Either of the lipid bilayers that surround the nucleus and form the nuclear envelope; excludes the intermembrane space. [GOC:mah, GOC:pz]	0.000339
		GO_INTRINSIC_COMPONENT_OF_ORGANELLE_MEMBRANE	The component of the organelle membrane consisting of the gene products and protein complexes having either part of their peptide sequence embedded in the hydrophobic region of the membrane or some other covalently attached group such as a GPI anchor that is similarly embedded in the membrane. [GOC:dos, GOC:mah]	0.000378
		GO_NUCLEAR_ENVELOPE	The double lipid bilayer enclosing the nucleus and separating its contents from the rest of the cytoplasm; includes the intermembrane space, a gap of width 20-40 nm (also called the perinuclear space). [ISBN:0198547684]	0.000392
		GO_SECRETORY_VESICLE	A cytoplasmic, membrane bound vesicle that is capable of fusing to the plasma membrane to release its contents into the extracellular space. [GOC:dos]	0.000392
		GO_ENDOPLASMIC_RETICULUM_PART	Any constituent part of the endoplasmic reticulum, the irregular network of unit membranes, visible only by electron microscopy, that occurs in the cytoplasm of many eukaryotic cells. The membranes form a complex meshwork of tubular channels, which are often expanded into slitlike cavities called cisternae. [GOC:jl]	0.00054
		GO_GOLGI_APPARATUS_PART	Any constituent part of the Golgi apparatus, a compound membranous cytoplasmic organelle of eukaryotic cells, consisting of flattened, ribosome-free vesicles arranged in a more or less regular stack. [GOC:jl]	0.000861
		GO_CELL_CORTEX	The region of a cell that lies just beneath the plasma membrane and often, but not always, contains a network of actin filaments and associated proteins. [GOC:mah, ISBN:0815316194]	0.000861
		GO_DENDRITIC_TREE	The entire complement of dendrites for a neuron, consisting of each primary dendrite and all its branches. [GOC:aruk, GOC:bc, NIF_Subcellular:sao172297168]	0.000872
		GO_BASEMENT_MEMBRANE_COLLAGEN_TRIMER	Any collagen timer that is part of a basement membrane. [GOC:dos, PMID:21421911]	0.000874
		GO_GAMMA_TUBULIN_LARGE_COMPLEX	A complex of gamma tubulin and associated proteins thought to be formed by multimerization of gamma-tubulin small complexes. An example of this structure is found in Schizosaccharomyces pombe. [GOC:mtg_sensu, PMID:12134075]	0.000874
		GO_PLASMA_MEMBRANE_REGION	A membrane that is a (regional) part of the plasma membrane. [GOC:dos]	0.000948
		GO_CELL_CELL_JUNCTION	A cell junction that forms a connection between two or more cells in a multicellular organism; excludes direct cytoplasmic junctions such as ring canals. [GOC:dgh, GOC:hb, GOC:mah]	0.00108
		GO_TRANSCRIPTION_ELONGATION_FACTOR_COMPLEX	Any protein complex that interacts with RNA polymerase II to increase (positive transcription elongation factor) or reduce (negative transcription elongation factor) the rate of transcription elongation. [GOC:jl]	0.00108
		GO_ENDOSOME	A vacuole to which materials ingested by endocytosis are delivered. [ISBN:0198506732, PMID:19696797]	0.00108
		GO_INTRINSIC_COMPONENT_OF_MITOCHONDRIAL_INNER_MEMBRANE	The component of the mitochondrial inner membrane consisting of the gene products and protein complexes having either part of their peptide sequence embedded in the hydrophobic region of the membrane or some other covalently attached group such as a GPI anchor that is similarly embedded in the membrane. [GOC:dos, GOC:mah]	0.00109
		GO_NUCLEOLAR_PART	Any constituent part of a nucleolus, a small, dense body one or more of which are present in the nucleus of eukaryotic cells. It is rich in RNA and protein, is not bounded by a limiting membrane, and is not seen during mitosis. [GOC:jl]	0.00118
		GO_ENDOSOMAL_PART	Any constituent part of an endosome, a membrane-bounded organelle to which materials ingested by endocytosis are delivered. [GOC:mah, PMID:19696797]	0.00128
		GO_NUCLEAR_OUTER_MEMBRANE_ENDOPLASMIC_RETICULUM_MEMBRANE_NETWORK	The continuous network of membranes encompassing the nuclear outer membrane and the endoplasmic reticulum membrane. [GOC:bf, GOC:jl, GOC:mah, GOC:mcc, GOC:pr, GOC:vw]	0.00137
		GO_KINETOCHORE	A multisubunit complex that is located at the centromeric region of DNA and provides an attachment point for the spindle microtubules. [GOC:elh]	0.00137
		GO_RISC_LOADING_COMPLEX	A trimeric protein complex required for the formation of a mature RNA-induced silencing complex (RISC). In humans the complex is composed of the endonuclease Dicer (DICER1), TRBP (TARBP2) and the Argonaute protein Ago2 (EIF2C2/AGO2). Within the complex, Dicer and TRBP are required to process precursor miRNAs (pre-miRNAs) to mature miRNAs and then load them onto Ago2. Ago2 bound to the mature miRN…	0.00137
		GO_VESICLE_MEMBRANE	The lipid bilayer surrounding any membrane-bounded vesicle in the cell. [GOC:mah, GOC:vesicle]	0.00137
		GO_MEDIATOR_COMPLEX	A protein complex that interacts with the carboxy-terminal domain of the largest subunit of RNA polymerase II and plays an active role in transducing the signal from a transcription factor to the transcriptional machinery. The mediator complex is required for activation of transcription of most protein-coding genes, but can also act as a transcriptional corepressor. The Saccharomyces complex cont…	0.00153
		GO_NUCLEAR_PERIPHERY	The portion of the nuclear lumen proximal to the inner nuclear membrane. [GOC:krc, GOC:mah]	0.00153
		GO_INTRINSIC_COMPONENT_OF_MITOCHONDRIAL_MEMBRANE	The component of the mitochondrial membrane consisting of the gene products and protein complexes having either part of their peptide sequence embedded in the hydrophobic region of the membrane or some other covalently attached group such as a GPI anchor that is similarly embedded in the membrane. [GOC:dos]	0.00153
		GO_CYTOPLASMIC_STRESS_GRANULE	A dense aggregation in the cytosol composed of proteins and RNAs that appear when the cell is under stress. [GOC:ans, PMID:17284590, PMID:17601829, PMID:17967451, PMID:20368989]	0.00163
		GO_GOLGI_MEMBRANE	The lipid bilayer surrounding any of the compartments of the Golgi apparatus. [GOC:mah]	0.00181
		GO_MIDBODY	A thin cytoplasmic bridge formed between daughter cells at the end of cytokinesis. The midbody forms where the contractile ring constricts, and may persist for some time before finally breaking to complete cytokinesis. [ISBN:0815316194]	0.00184
	MF	GO_ADENYL_NUCLEOTIDE_BINDING	Interacting selectively and non-covalently with adenyl nucleotides, any compound consisting of adenosine esterified with (ortho)phosphate. [ISBN:0198506732]	1.03e-27
		GO_RIBONUCLEOTIDE_BINDING	Interacting selectively and non-covalently with a ribonucleotide, any compound consisting of a ribonucleoside that is esterified with (ortho)phosphate or an oligophosphate at any hydroxyl group on the ribose moiety. [GOC:mah]	2.2e-26
		GO_DRUG_BINDING	Interacting selectively and non-covalently with a drug, any naturally occurring or synthetic substance, other than a nutrient, that, when administered or applied to an organism, affects the structure or functioning of the organism; in particular, any such substance used in the diagnosis, prevention, or treatment of disease. [GOC:jl, ISBN:0198506732]	4.9e-26
		GO_RNA_BINDING	Interacting selectively and non-covalently with an RNA molecule or a portion thereof. [GOC:jl, GOC:mah]	6.76e-26
		GO_STRUCTURAL_CONSTITUENT_OF_RIBOSOME	The action of a molecule that contributes to the structural integrity of the ribosome. [GOC:mah]	7.65e-25
		GO_STRUCTURAL_MOLECULE_ACTIVITY	The action of a molecule that contributes to the structural integrity of a complex or its assembly within or outside a cell. [GOC:mah, GOC:vw]	6.34e-16
		GO_TRANSFERASE_ACTIVITY_TRANSFERRING_PHOSPHORUS_CONTAINING_GROUPS	Catalysis of the transfer of a phosphorus-containing group from one compound (donor) to another (acceptor). [GOC:jl, ISBN:0198506732]	1.52e-15
		GO_KINASE_ACTIVITY	Catalysis of the transfer of a phosphate group, usually from ATP, to a substrate molecule. [ISBN:0198506732]	2.14e-14
		GO_TRANSCRIPTION_COREGULATOR_ACTIVITY	A protein or a member of a complex that interacts specifically and non-covalently with a DNA-bound DNA-binding transcription factor to either activate or repress the transcription of specific genes. Coregulators often act by altering chromatin structure and modifications. For example, one class of transcription coregulators modifies chromatin structure through covalent modification of histones. A…	2.15e-14
		GO_DNA_BINDING_TRANSCRIPTION_FACTOR_ACTIVITY	A protein or a member of a complex that interacts selectively and non-covalently with a specific DNA sequence (sometimes referred to as a motif) within the regulatory region of a gene to modulate transcription. Regulatory regions include promoters (proximal and distal) and enhancers. Genes are transcriptional units, and include bacterial operons. [GOC:txnOH-2018]	8.07e-14
		GO_TRANSCRIPTION_COACTIVATOR_ACTIVITY	A protein or a member of a complex that interacts specifically and non-covalently with a DNA-bound DNA-binding transcription factor to activate the transcription of specific genes. Coactivators often act by altering chromatin structure and modifications. For example, one class of transcription coregulators modifies chromatin structure through covalent modification of histones. A second ATP-depend…	5.84e-13
		GO_PROTEIN_SERINE_THREONINE_KINASE_ACTIVITY	Catalysis of the reactions: ATP + protein serine = ADP + protein serine phosphate, and ATP + protein threonine = ADP + protein threonine phosphate. [GOC:bf]	7.77e-13
		GO_PROTEIN_KINASE_ACTIVITY	Catalysis of the phosphorylation of an amino acid residue in a protein, usually according to the reaction: a protein + ATP = a phosphoprotein + ADP. [MetaCyc:PROTEIN-KINASE-RXN]	1.61e-12
		GO_TRANSCRIPTION_FACTOR_BINDING	Interacting selectively and non-covalently with a transcription factor, a protein required to initiate or regulate transcription. [ISBN:0198506732]	1.82e-12
		GO_PROTEIN_CONTAINING_COMPLEX_BINDING	Interacting selectively and non-covalently with a macromolecular complex. [GOC:jl]	1.38e-11
		GO_TRANSITION_METAL_ION_BINDING	Interacting selectively and non-covalently with a transition metal ions; a transition metal is an element whose atom has an incomplete d-subshell of extranuclear electrons, or which gives rise to a cation or cations with an incomplete d-subshell. Transition metals often have more than one valency state. Biologically relevant transition metals include vanadium, manganese, iron, copper, cobalt, nic…	3e-11
		GO_REGULATORY_REGION_NUCLEIC_ACID_BINDING	Interacting selectively and non-covalently with a nucleic acid region that regulates a nucleic acid-based process. Such processes include transcription, DNA replication, and DNA repair. [GOC:txnOH]	1.84e-10
		GO_ZINC_ION_BINDING	Interacting selectively and non-covalently with zinc (Zn) ions. [GOC:ai]	1.87e-10
		GO_DOUBLE_STRANDED_DNA_BINDING	Interacting selectively and non-covalently with double-stranded DNA. [GOC:elh, GOC:vw]	2.66e-09
		GO_CYTOSKELETAL_PROTEIN_BINDING	Interacting selectively and non-covalently with any protein component of any cytoskeleton (actin, microtubule, or intermediate filament cytoskeleton). [GOC:mah]	4.62e-09
		GO_PROXIMAL_PROMOTER_SEQUENCE_SPECIFIC_DNA_BINDING	Interacting selectively and non-covalently with a specific upstream regulatory DNA sequence (transcription factor recognition sequence or binding site) located in the proximal promoter. The proximal promoter is in cis with and relatively close to the core promoter. [GOC:pg, GOC:txnOH]	5.94e-09
		GO_HELICASE_ACTIVITY	Catalysis of the reaction: NTP + H2O = NDP + phosphate, to drive the unwinding of a DNA or RNA helix. [GOC:mah, ISBN:0198506732]	9.39e-09
		GO_IDENTICAL_PROTEIN_BINDING	Interacting selectively and non-covalently with an identical protein or proteins. [GOC:jl]	1.05e-08
		GO_SEQUENCE_SPECIFIC_DOUBLE_STRANDED_DNA_BINDING	Interacting selectively and non-covalently with double-stranded DNA of a specific nucleotide composition, e.g. GC-rich DNA binding, or with a specific sequence motif or type of DNA, e.g. promotor binding or rDNA binding. [GOC:dos, GOC:sl]	1.87e-08
		GO_HYDROLASE_ACTIVITY_ACTING_ON_ACID_ANHYDRIDES	Catalysis of the hydrolysis of any acid anhydride. [GOC:jl]	2.12e-08
		GO_CHROMATIN_BINDING	Interacting selectively and non-covalently with chromatin, the network of fibers of DNA, protein, and sometimes RNA, that make up the chromosomes of the eukaryotic nucleus during interphase. [GOC:jl, ISBN:0198506732, PMID:20404130]	3.31e-08
		GO_DNA_BINDING_TRANSCRIPTION_FACTOR_BINDING	Interacting selectively and non-covalently with a DNA-binding transcription factor, a protein that interacts with a specific DNA sequence (sometimes referred to as a motif) within the regulatory region of a gene to modulate transcription. [GOC:txnOH-2018]	4.36e-08
		GO_ATPASE_ACTIVITY	Catalysis of the reaction: ATP + H2O = ADP + phosphate + 2 H+. May or may not be coupled to another reaction. [EC:3.6.1.3, GOC:jl]	7.42e-08
		GO_SEQUENCE_SPECIFIC_DNA_BINDING	Interacting selectively and non-covalently with DNA of a specific nucleotide composition, e.g. GC-rich DNA binding, or with a specific sequence motif or type of DNA e.g. promotor binding or rDNA binding. [GOC:jl]	3.14e-07
		GO_ENZYME_REGULATOR_ACTIVITY	Binds to and modulates the activity of an enzyme. [GOC:dph, GOC:mah, GOC:tb]	4.52e-07
		GO_OXIDOREDUCTASE_ACTIVITY	Catalysis of an oxidation-reduction (redox) reaction, a reversible chemical reaction in which the oxidation state of an atom or atoms within a molecule is altered. One substrate acts as a hydrogen or electron donor and becomes oxidized, while the other acts as hydrogen or electron acceptor and becomes reduced. [GOC:go_curators]	6.07e-07
		GO_RNA_POLYMERASE_II_SPECIFIC_DNA_BINDING_TRANSCRIPTION_FACTOR_BINDING	Interacting selectively and non-covalently with a sequence-specific DNA binding RNA polymerase II transcription factor, any of the factors that interact selectively and non-covalently with a specific DNA sequence in order to modulate transcription. [GOC:dph, GOC:vw]	8.17e-07
		GO_KINASE_BINDING	Interacting selectively and non-covalently with a kinase, any enzyme that catalyzes the transfer of a phosphate group. [GOC:jl]	1.29e-06
		GO_MOLECULAR_FUNCTION_REGULATOR	A molecular function that modulates the activity of a gene product or complex. Examples include enzyme regulators and channel regulators. [GOC:dos, GOC:pt]	1.43e-06
		GO_UBIQUITIN_LIKE_PROTEIN_TRANSFERASE_ACTIVITY	Catalysis of the transfer of a ubiquitin-like from one protein to another via the reaction X-ULP + Y --> Y-ULP + X, where both X-ULP and Y-ULP are covalent linkages. ULP represents a ubiquitin-like protein. [GOC:mah, GOC:rn, PMID:10806345, PMID:10884686]	1.52e-06
		GO_PROTEIN_DIMERIZATION_ACTIVITY	The formation of a protein dimer, a macromolecular structure consists of two noncovalently associated identical or nonidentical subunits. [ISBN:0198506732]	3.31e-06
		GO_ATPASE_ACTIVITY_COUPLED	Catalysis of the reaction: ATP + H2O = ADP + phosphate; this reaction directly drives some other reaction, for example ion transport across a membrane. [EC:3.6.1.3, GOC:jl]	5.01e-06
		GO_ENZYME_ACTIVATOR_ACTIVITY	Binds to and increases the activity of an enzyme. [GOC:dph, GOC:mah, GOC:tb]	9.83e-06
		GO_OXIDOREDUCTASE_ACTIVITY_ACTING_ON_NAD_P_H_QUINONE_OR_SIMILAR_COMPOUND_AS_ACCEPTOR	Catalysis of an oxidation-reduction (redox) reaction in which NADH or NADPH acts as a hydrogen or electron donor and reduces a quinone or a similar acceptor molecule. [GOC:ai]	2.02e-05
		GO_HYDROLASE_ACTIVITY_ACTING_ON_ESTER_BONDS	Catalysis of the hydrolysis of any ester bond. [GOC:jl]	3.33e-05
		GO_DNA_BINDING_TRANSCRIPTION_ACTIVATOR_ACTIVITY	Interacting selectively and non-covalently with a specific DNA sequence in order to activate or increase the frequency, rate or extent of transcription by a RNA polymerase. [GOC:krc]	4.58e-05
		GO_ACTIN_BINDING	Interacting selectively and non-covalently with monomeric or multimeric forms of actin, including actin filaments. [GOC:clt]	6.86e-05
		GO_NUCLEASE_ACTIVITY	Catalysis of the hydrolysis of ester linkages within nucleic acids. [ISBN:0198547684]	8.39e-05
		GO_HORMONE_RECEPTOR_BINDING	Interacting selectively and non-covalently with a receptor for hormones. [GOC:ai]	0.000114
		GO_TUBULIN_BINDING	Interacting selectively and non-covalently with monomeric or multimeric forms of tubulin, including microtubules. [GOC:clt]	0.000121
		GO_PROTEIN_HOMODIMERIZATION_ACTIVITY	Interacting selectively and non-covalently with an identical protein to form a homodimer. [GOC:jl]	0.000127
		GO_CATALYTIC_ACTIVITY_ACTING_ON_RNA	Catalytic activity that acts to modify RNA. [GOC:pdt]	0.000191
		GO_GTPASE_REGULATOR_ACTIVITY	Modulates the rate of GTP hydrolysis by a GTPase. [GOC:mah]	0.000283
		GO_NUCLEAR_HORMONE_RECEPTOR_BINDING	Interacting selectively and non-covalently with a nuclear hormone receptor, a ligand-dependent receptor found in the nucleus of the cell. [GOC:bf]	0.000345
		GO_SIGNALING_RECEPTOR_BINDING	Interacting selectively and non-covalently with one or more specific sites on a receptor molecule, a macromolecule that undergoes combination with a hormone, neurotransmitter, drug or intracellular messenger to initiate a change in cell function. [GOC:bf, GOC:ceb, ISBN:0198506732]	0.000395
		GO_OXIDOREDUCTASE_ACTIVITY_ACTING_ON_NAD_P_H	Catalysis of an oxidation-reduction (redox) reaction in which NADH or NADPH acts as a hydrogen or electron donor and reduces a hydrogen or electron acceptor. [GOC:ai]	0.000395
		GO_PHOSPHATASE_REGULATOR_ACTIVITY	Modulates the activity of a phosphatase, an enzyme which catalyzes of the removal of a phosphate group from a substrate molecule. [GOC:ai]	0.000435
		GO_MODIFICATION_DEPENDENT_PROTEIN_BINDING	Interacting selectively and non-covalently with a protein upon post-translation modification of the target protein. [PMID:26060076]	0.000679
		GO_RIBONUCLEOPROTEIN_COMPLEX_BINDING	Interacting selectively and non-covalently with any complex of RNA and protein. [GOC:bf, GOC:go_curators, GOC:vk]	0.000696
		GO_TRANSCRIPTION_COREPRESSOR_ACTIVITY	A protein or a member of a complex that interacts specifically and non-covalently with a DNA-bound DNA-binding transcription factor to repress the transcription of specific genes. Corepressors often act by altering chromatin structure and modifications. For example, one class of transcription coregulators modifies chromatin structure through covalent modification of histones. A second ATP-depende…	0.0007
		GO_NUCLEOSIDE_TRIPHOSPHATASE_REGULATOR_ACTIVITY	Modulates the rate of NTP hydrolysis by a NTPase. [GOC:dph, GOC:tb]	0.000783
		GO_DNA_DEPENDENT_ATPASE_ACTIVITY	Catalysis of the reaction: ATP + H2O = ADP + phosphate; this reaction requires the presence of single- or double-stranded DNA, and it drives another reaction. [EC:3.6.1.3, GOC:jl]	0.000875
		GO_CATALYTIC_ACTIVITY_ACTING_ON_DNA	Catalytic activity that acts to modify DNA. [GOC:pdt]	0.00089
		GO_PROTEIN_DOMAIN_SPECIFIC_BINDING	Interacting selectively and non-covalently with a specific domain of a protein. [GOC:go_curators]	0.00112
		GO_MICROTUBULE_BINDING	Interacting selectively and non-covalently with microtubules, filaments composed of tubulin monomers. [GOC:krc]	0.00119
		GO_RIBONUCLEASE_ACTIVITY	Catalysis of the hydrolysis of phosphodiester bonds in chains of RNA. [GOC:mah, ISBN:0198547684]	0.00134
		GO_EXONUCLEASE_ACTIVITY	Catalysis of the hydrolysis of ester linkages within nucleic acids by removing nucleotide residues from the 3' or 5' end. [GOC:mah, ISBN:0198547684]	0.00141
		GO_LIGASE_ACTIVITY_FORMING_CARBON_NITROGEN_BONDS	Catalysis of the joining of two molecules, or two groups within a single molecule, via a carbon-nitrogen bond, with the concomitant hydrolysis of the diphosphate bond in ATP or a similar triphosphate. [EC:6.3, GOC:mah]	0.00178
		GO_HISTONE_BINDING	Interacting selectively and non-covalently with a histone, any of a group of water-soluble proteins found in association with the DNA of eukaroytic chromosomes. They are involved in the condensation and coiling of chromosomes during cell division and have also been implicated in nonspecific suppression of gene activity. [GOC:jl]	0.00188
		GO_SH3_DOMAIN_BINDING	Interacting selectively and non-covalently with a SH3 domain (Src homology 3) of a protein, small protein modules containing approximately 50 amino acid residues found in a great variety of intracellular or membrane-associated proteins. [GOC:go_curators, Pfam:PF00018]	0.00193
		GO_UBIQUITIN_LIKE_PROTEIN_LIGASE_BINDING	Interacting selectively and non-covalently with a ubiquitin-like protein ligase, such as ubiquitin-ligase. [GOC:jl]	0.00211
		GO_ELECTRON_TRANSFER_ACTIVITY	Any molecular entity that serves as an electron acceptor and electron donor in an electron transport chain. An electron transport chain is a process in which a series of electron carriers operate together to transfer electrons from donors to any of several different terminal electron acceptors to generate a transmembrane electrochemical gradient. [ISBN:0198506732]	0.00237
		GO_PHOSPHATASE_BINDING	Interacting selectively and non-covalently with any phosphatase. [GOC:jl]	0.00272
		GO_MRNA_5_UTR_BINDING	Interacting selectively and non-covalently with the 5' untranslated region of an mRNA molecule. [GOC:jid]	0.00304
		GO_NADH_DEHYDROGENASE_ACTIVITY	Catalysis of the reaction: NADH + H+ + acceptor = NAD+ + reduced acceptor. [EC:1.6.99.3]	0.0031
		GO_EXORIBONUCLEASE_ACTIVITY	Catalysis of the sequential cleavage of mononucleotides from a free 5' or 3' terminus of an RNA molecule. [GOC:mah, ISBN:0198547684]	0.00337
		GO_RNA_HELICASE_ACTIVITY	Catalysis of the reaction: NTP + H2O = NDP + phosphate, to drive the unwinding of a RNA helix. [GOC:jl, GOC:mah]	0.00351
		GO_PROTEIN_C_TERMINUS_BINDING	Interacting selectively and non-covalently with a protein C-terminus, the end of any peptide chain at which the 1-carboxyl function of a constituent amino acid is not attached in peptide linkage to another amino-acid residue. [ISBN:0198506732]	0.00352
		GO_UBIQUITIN_LIKE_PROTEIN_LIGASE_ACTIVITY	Catalysis of the transfer of a ubiquitin-like protein (ULP) to a substrate protein via the reaction X-ULP + S --> X + S-ULP, where X is either an E2 or E3 enzyme, the X-ULP linkage is a thioester bond, and the S-ULP linkage is an isopeptide bond between the C-terminal glycine of ULP and the epsilon-amino group of lysine residues in the substrate. [GOC:dph]	0.00366
		GO_LIPID_BINDING	Interacting selectively and non-covalently with a lipid. [GOC:ai]	0.00366
		GO_REGULATORY_RNA_BINDING	Interacting selectively and non-covalently with a small regulatory RNA, a short RNA (usually 50-200 nt long) that is either independently transcribed or processed from a longer RNA by an RNAse enzyme. [PMID:14622403, PMID:23475961]	0.00377
		GO_PURINE_NTP_DEPENDENT_HELICASE_ACTIVITY	Catalysis of the reaction: purine NTP + H2O = purine NDP + phosphate, to drive the unwinding of a DNA or RNA helix. [GOC:mah]	0.00397
		GO_CELL_ADHESION_MOLECULE_BINDING	Interacting selectively and non-covalently with a cell adhesion molecule. [GOC:ai]	0.00401
		GO_CHANNEL_INHIBITOR_ACTIVITY	Stops, prevents, or reduces the activity of a channel via direct interaction with the channel. A channel catalyzes energy-independent facilitated diffusion, mediated by passage of a solute through a transmembrane aqueous pore or channel. [GOC:mah]	0.00433
		GO_TRANSLATION_REGULATOR_ACTIVITY	Any molecular function involved in the initiation, activation, perpetuation, repression or termination of polypeptide synthesis at the ribosome. [GOC:ai]	0.00446
		GO_MRNA_3_UTR_BINDING	Interacting selectively and non-covalently with the 3' untranslated region of an mRNA molecule. [GOC:mah]	0.00579
		GO_NUCLEAR_RECEPTOR_TRANSCRIPTION_COACTIVATOR_ACTIVITY	The function of a transcription cofactor that activates transcription in conjuction with a ligand-dependent nuclear receptor from a RNA polymerase II promoter; does not bind DNA itself. [GOC:dph, GOC:tb]	0.0059
		GO_MIRNA_BINDING	Interacting selectively and non-covalently with a microRNA, a 21-23 nucleotide RNA that is processed from a stem-loop RNA precursor (pre-miRNA) that is encoded within plant and animal genomes. [PMID:15066283]	0.00605
		GO_RNA_POLYMERASE_II_TRANSCRIPTION_FACTOR_BINDING	Interacting selectively and non-covalently with an RNA polymerase II transcription factor, any protein required to initiate or regulate transcription by RNA polymerase II. [GOC:txnOH]	0.00611
		GO_PHOSPHATIDYLINOSITOL_3_KINASE_ACTIVITY	Catalysis of the reaction: ATP + a phosphatidylinositol = ADP + a phosphatidylinositol 3-phosphate. This reaction is the addition of a phosphate group to phosphatidylinositol or one of its phosphorylated derivatives at the 3' position of the inositol ring. [GOC:bf, PMID:10209156, PMID:9255069]	0.00611
		GO_SMALL_GTPASE_BINDING	Interacting selectively and non-covalently with a small monomeric GTPase. [GOC:mah]	0.00626
		GO_CARBONYL_REDUCTASE_NADPH_ACTIVITY	Catalysis of the reaction: R-CHOH-R' + NADP+ = R-CO-R' + NADPH + H+. [EC:1.1.1.184]	0.00626
		GO_DNA_TRANSLOCASE_ACTIVITY	Catalysis of the reaction: ATP + H2O = ADP + phosphate, to drive movement along a single- or double-stranded DNA molecule. [GOC:mah, PMID:16428451, PMID:17631491]	0.00626
		GO_EXONUCLEASE_ACTIVITY_ACTIVE_WITH_EITHER_RIBO_OR_DEOXYRIBONUCLEIC_ACIDS_AND_PRODUCING_5_PHOSPHOMONOESTERS	Catalysis of the hydrolysis of ester linkages within nucleic acids by removing nucleotide residues from the 3' or 5' end to yield 5' phosphomonoesters. [GOC:mah]	0.00749
		GO_PROTEIN_PHOSPHATASE_2A_BINDING	Interacting selectively and non-covalently with the enzyme protein phosphatase 2A. [GOC:ai]	0.00818
		GO_GTPASE_BINDING	Interacting selectively and non-covalently with a GTPase, any enzyme that catalyzes the hydrolysis of GTP. [GOC:ai]	0.00823
		GO_PROTEIN_PHOSPHATASE_BINDING	Interacting selectively and non-covalently with any protein phosphatase. [GOC:jl]	0.0107
		GO_KINETOCHORE_BINDING	Interacting selectively and non-covalently with a kinetochore, a proteinaceous structure on a condensed chromosome, beside the centromere, to which the spindle fibers are attached. [GOC:jl, http://www.mercksource.com/]	0.0116
		GO_DOUBLE_STRANDED_RNA_BINDING	Interacting selectively and non-covalently with double-stranded RNA. [GOC:jl]	0.0122
		GO_MAGNESIUM_ION_BINDING	Interacting selectively and non-covalently with magnesium (Mg) ions. [GOC:ai]	0.0123
		GO_NUCLEAR_RECEPTOR_BINDING	Interacting selectively and non-covalently, in a ligand dependent manner, with a nuclear receptor protein. [GOC:mah, PMID:7776974]	0.0147
		GO_GTPASE_ACTIVATING_PROTEIN_BINDING	Interacting selectively and non-covalently with a GTPase activating protein. [GOC:nln]	0.015
		GO_RECEPTOR_SIGNALING_COMPLEX_SCAFFOLD_ACTIVITY	Functions to provide a physical support for the assembly of a multiprotein receptor signaling complex. [GOC:mah]	0.016
		GO_METAL_CLUSTER_BINDING	Interacting selectively and non-covalently with a cluster of atoms including both metal ions and nonmetal atoms, usually sulfur and oxygen. Examples include iron-sulfur clusters and nickel-iron-sulfur clusters. [GOC:jsg]	0.017
		GO_PHOSPHOPROTEIN_PHOSPHATASE_ACTIVITY	Catalysis of the reaction: a phosphoprotein + H2O = a protein + phosphate. Together with protein kinases, these enzymes control the state of phosphorylation of cell proteins and thereby provide an important mechanism for regulating cellular activity. [EC:3.1.3.16, ISBN:0198547684]	0.017
	KEGG	KEGG_RIBOSOME	Ribosome	1.89e-20
		KEGG_HUNTINGTONS_DISEASE	Huntington's disease	1.21e-07
		KEGG_OXIDATIVE_PHOSPHORYLATION	Oxidative phosphorylation	3.73e-06
		KEGG_FOCAL_ADHESION	Focal adhesion	8.79e-06
		KEGG_ALZHEIMERS_DISEASE	Alzheimer's disease	2.02e-05
		KEGG_PARKINSONS_DISEASE	Parkinson's disease	0.00015
		KEGG_MTOR_SIGNALING_PATHWAY	mTOR signaling pathway	0.000167
		KEGG_PATHWAYS_IN_CANCER	Pathways in cancer	0.000264
		KEGG_RENAL_CELL_CARCINOMA	Renal cell carcinoma	0.000343
		KEGG_WNT_SIGNALING_PATHWAY	Wnt signaling pathway	0.000675
		KEGG_PURINE_METABOLISM	Purine metabolism	0.00124
		KEGG_RNA_DEGRADATION	RNA degradation	0.00189
		KEGG_ADHERENS_JUNCTION	Adherens junction	0.00189
		KEGG_PROSTATE_CANCER	Prostate cancer	0.00211
		KEGG_GAP_JUNCTION	Gap junction	0.00218
		KEGG_ENDOCYTOSIS	Endocytosis	0.00384
		KEGG_BLADDER_CANCER	Bladder cancer	0.00431
		KEGG_TIGHT_JUNCTION	Tight junction	0.00431
		KEGG_INSULIN_SIGNALING_PATHWAY	Insulin signaling pathway	0.00584
		KEGG_REGULATION_OF_ACTIN_CYTOSKELETON	Regulation of actin cytoskeleton	0.00662
		KEGG_SPLICEOSOME	Spliceosome	0.00877
		KEGG_VASCULAR_SMOOTH_MUSCLE_CONTRACTION	Vascular smooth muscle contraction	0.012
		KEGG_ENDOMETRIAL_CANCER	Endometrial cancer	0.012
		KEGG_UBIQUITIN_MEDIATED_PROTEOLYSIS	Ubiquitin mediated proteolysis	0.0122
		KEGG_RNA_POLYMERASE	RNA polymerase	0.0173
		KEGG_CELL_CYCLE	Cell cycle	0.0187
		KEGG_NOTCH_SIGNALING_PATHWAY	Notch signaling pathway	0.0288
		KEGG_PYRIMIDINE_METABOLISM	Pyrimidine metabolism	0.0328
		KEGG_GLIOMA	Glioma	0.0334
		KEGG_REGULATION_OF_AUTOPHAGY	Regulation of autophagy	0.0334
		KEGG_GNRH_SIGNALING_PATHWAY	GnRH signaling pathway	0.0361
		KEGG_TGF_BETA_SIGNALING_PATHWAY	TGF-beta signaling pathway	0.0381
		KEGG_P53_SIGNALING_PATHWAY	p53 signaling pathway	0.0381
		KEGG_DORSO_VENTRAL_AXIS_FORMATION	Dorso-ventral axis formation	0.0381
		KEGG_NICOTINATE_AND_NICOTINAMIDE_METABOLISM	Nicotinate and nicotinamide metabolism	0.0381
		KEGG_ERBB_SIGNALING_PATHWAY	ErbB signaling pathway	0.0381
		KEGG_LONG_TERM_DEPRESSION	Long-term depression	0.0381
		KEGG_LONG_TERM_POTENTIATION	Long-term potentiation	0.0381
		KEGG_PANCREATIC_CANCER	Pancreatic cancer	0.0381
		KEGG_NON_SMALL_CELL_LUNG_CANCER	Non-small cell lung cancer	0.0382
		KEGG_SPHINGOLIPID_METABOLISM	Sphingolipid metabolism	0.0382
		KEGG_MELANOMA	Melanoma	0.0382
		KEGG_AXON_GUIDANCE	Axon guidance	0.044

## Sheet: Table S6
Table S5. Complete list of significantly enriched GO and KEGG terms/pathways identified by GSEA
Group	Up/Down regulated genes	NAME	NES	P-value	q-value
1a	up	GO_NEGATIVE_REGULATION_OF_TRANSLATIONAL_INITIATION	1.95323	0	0.180749
1c	up	GO_REGULATION_OF_RESPONSE_TO_ENDOPLASMIC_RETICULUM_STRESS	1.94053	0	0.10749
	up	GO_CHAPERONE_MEDIATED_PROTEIN_COMPLEX_ASSEMBLY	1.98995	0	0.128738
	up	GO_SMOOTH_ENDOPLASMIC_RETICULUM	1.94256	0	0.130316
	up	GO_CELLULAR_RESPONSE_TO_TOPOLOGICALLY_INCORRECT_PROTEIN	1.89599	0	0.148212
	up	GO_PROTEIN_LOCALIZATION_TO_SYNAPSE	1.88419	0	0.151058
	up	GO_PROTEIN_FOLDING_IN_ENDOPLASMIC_RETICULUM	1.94543	0	0.168355
	up	KEGG_STEROID_HORMONE_BIOSYNTHESIS	1.89717	0	0.169064
	up	GO_UNFOLDED_PROTEIN_BINDING	1.85475	0	0.195224
	up	GO_IRE1_MEDIATED_UNFOLDED_PROTEIN_RESPONSE	1.80862	0	0.247594
	down	KEGG_SYSTEMIC_LUPUS_ERYTHEMATOSUS	-1.96436	0	0.198854
MLP	up	GO_STRUCTURAL_CONSTITUENT_OF_RIBOSOME	3.74883	0	0
	up	KEGG_RIBOSOME	3.65371	0	0
	up	GO_RIBOSOMAL_SUBUNIT	3.61617	0	0
	up	GO_LARGE_RIBOSOMAL_SUBUNIT	3.49398	0	0
	up	GO_COTRANSLATIONAL_PROTEIN_TARGETING_TO_MEMBRANE	3.45459	0	0
	up	GO_RIBOSOME	3.42845	0	0
	up	GO_CYTOSOLIC_RIBOSOME	3.38824	0	0
	up	GO_ESTABLISHMENT_OF_PROTEIN_LOCALIZATION_TO_ENDOPLASMIC_RETICULUM	3.34209	0	0
	up	GO_CYTOSOLIC_LARGE_RIBOSOMAL_SUBUNIT	3.17452	0	0
	up	GO_PROTEIN_LOCALIZATION_TO_ENDOPLASMIC_RETICULUM	3.15152	0	0
	up	GO_MITOCHONDRIAL_TRANSLATIONAL_TERMINATION	3.14384	0	0
	up	GO_NUCLEAR_TRANSCRIBED_MRNA_CATABOLIC_PROCESS_NONSENSE_MEDIATED_DECAY	3.13008	0	0
	up	GO_ORGANELLAR_RIBOSOME	3.11531	0	0
	up	GO_MITOCHONDRIAL_PROTEIN_COMPLEX	3.10938	0	0
	up	GO_ORGANELLAR_LARGE_RIBOSOMAL_SUBUNIT	3.01576	0	0
	up	GO_TRANSLATIONAL_TERMINATION	2.95568	0	0
	up	GO_ATP_SYNTHESIS_COUPLED_ELECTRON_TRANSPORT	2.93227	0	0
	up	GO_MITOCHONDRIAL_RESPIRATORY_CHAIN_COMPLEX_ASSEMBLY	2.92961	0	0
	up	GO_SMALL_RIBOSOMAL_SUBUNIT	2.91332	0	0
	up	GO_RESPIRASOME	2.86844	0	0
	up	GO_RESPIRATORY_ELECTRON_TRANSPORT_CHAIN	2.85105	0	0
	up	GO_MITOCHONDRIAL_TRANSLATION	2.84894	0	0
	up	GO_RESPIRATORY_CHAIN_COMPLEX	2.83885	0	0
	up	GO_TRANSLATIONAL_INITIATION	2.83247	0	0
	up	GO_VIRAL_GENE_EXPRESSION	2.83069	0	0
	up	GO_PROTEIN_TARGETING_TO_MEMBRANE	2.82729	0	0
	up	GO_INNER_MITOCHONDRIAL_MEMBRANE_PROTEIN_COMPLEX	2.79739	0	0
	up	GO_OXIDATIVE_PHOSPHORYLATION	2.75134	0	0
	up	GO_CELLULAR_RESPIRATION	2.73259	0	0
	up	GO_RIBOSOMAL_LARGE_SUBUNIT_BIOGENESIS	2.72846	0	0
	up	GO_ORGANELLE_INNER_MEMBRANE	2.71866	0	0
	up	GO_PROTEASOME_CORE_COMPLEX	2.70718	0	0
	up	GO_CYTOSOLIC_PART	2.70375	0	0
	up	GO_RIBOSOME_ASSEMBLY	2.70252	0	0
	up	GO_MITOCHONDRIAL_ELECTRON_TRANSPORT_NADH_TO_UBIQUINONE	2.70092	0	0
	up	GO_NUCLEAR_TRANSCRIBED_MRNA_CATABOLIC_PROCESS	2.69027	0	0
	up	GO_CYTOSOLIC_SMALL_RIBOSOMAL_SUBUNIT	2.67641	0	0
	up	GO_PROTEASOMAL_UBIQUITIN_INDEPENDENT_PROTEIN_CATABOLIC_PROCESS	2.67574	0	0
	up	GO_MITOCHONDRIAL_MEMBRANE_PART	2.66945	0	0
	up	GO_MITOCHONDRIAL_GENE_EXPRESSION	2.66814	0	0
	up	GO_NADH_DEHYDROGENASE_COMPLEX_ASSEMBLY	2.66569	0	0
	up	GO_OXIDOREDUCTASE_ACTIVITY_ACTING_ON_NAD_P_H_QUINONE_OR_SIMILAR_COMPOUND_AS_ACCEPTOR	2.6541	0	0
	up	GO_TRANSLATIONAL_ELONGATION	2.64504	0	0
	up	KEGG_PARKINSONS_DISEASE	2.61543	0	0
	up	GO_MITOCHONDRIAL_RESPIRATORY_CHAIN_COMPLEX_I	2.60256	0	0
	up	KEGG_OXIDATIVE_PHOSPHORYLATION	2.58472	0	0
	up	GO_ELECTRON_TRANSPORT_CHAIN	2.55575	0	0
	up	GO_RIBOSOME_BIOGENESIS	2.54438	0	0
	up	GO_CYTOPLASMIC_TRANSLATION	2.51996	0	0
	up	GO_RRNA_METABOLIC_PROCESS	2.5187	0	0
	up	GO_THREONINE_TYPE_PEPTIDASE_ACTIVITY	2.51614	0	0
	up	GO_MITOCHONDRIAL_MATRIX	2.5111	0	0
	up	GO_RRNA_BINDING	2.4977	0	0
	up	GO_NADH_DEHYDROGENASE_ACTIVITY	2.48178	0	0
	up	GO_AEROBIC_RESPIRATION	2.47154	0	0
	up	KEGG_PROTEASOME	2.4569	0	0
	up	GO_OXIDOREDUCTASE_ACTIVITY_ACTING_ON_NAD_P_H	2.43377	0	0
	up	GO_RIBOSOMAL_SMALL_SUBUNIT_BIOGENESIS	2.43107	0	0
	up	GO_RIBOSOMAL_LARGE_SUBUNIT_ASSEMBLY	2.42906	0	0
	up	GO_ANAPHASE_PROMOTING_COMPLEX_DEPENDENT_CATABOLIC_PROCESS	2.40627	0	0
	up	GO_SPLICEOSOMAL_TRI_SNRNP_COMPLEX	2.36551	0	0
	up	GO_PROTEIN_TARGETING	2.36401	0	0
	up	GO_POLYSOMAL_RIBOSOME	2.35436	0	1.32e-05
	up	GO_ESTABLISHMENT_OF_PROTEIN_LOCALIZATION_TO_MEMBRANE	2.33556	0	1.3e-05
	up	GO_RIBOSOMAL_SMALL_SUBUNIT_ASSEMBLY	2.32317	0	1.28e-05
	up	GO_ENDOPEPTIDASE_COMPLEX	2.32041	0	1.26e-05
	up	GO_CYTOCHROME_COMPLEX_ASSEMBLY	2.31667	0	1.24e-05
	up	KEGG_ALZHEIMERS_DISEASE	2.30371	0	2.5e-05
	up	GO_PEPTIDASE_COMPLEX	2.30091	0	2.46e-05
	up	GO_OXIDOREDUCTASE_COMPLEX	2.28569	0	4.88e-05
	up	GO_ORGANELLE_ENVELOPE_LUMEN	2.27424	0	9.64e-05
	up	GO_SM_LIKE_PROTEIN_FAMILY_COMPLEX	2.26968	0	9.51e-05
	up	GO_ELECTRON_TRANSFER_ACTIVITY	2.25381	0	0.000152
	up	GO_RIBONUCLEOPROTEIN_COMPLEX_BIOGENESIS	2.23872	0	0.000241
	up	GO_REGULATION_OF_CELLULAR_AMINO_ACID_METABOLIC_PROCESS	2.22889	0	0.000249
	up	GO_RNA_CATABOLIC_PROCESS	2.21205	0	0.000312
	up	GO_DETOXIFICATION	2.20814	0	0.000364
	up	GO_ORGANELLAR_SMALL_RIBOSOMAL_SUBUNIT	2.20081	0	0.000414
	up	GO_CYTOCHROME_COMPLEX	2.17872	0	0.000537
	up	KEGG_HUNTINGTONS_DISEASE	2.15598	0	0.000699
	up	GO_CELLULAR_DETOXIFICATION	2.14981	0	0.000733
	up	GO_ENERGY_DERIVATION_BY_OXIDATION_OF_ORGANIC_COMPOUNDS	2.14391	0	0.000827
	up	GO_OXIDOREDUCTASE_ACTIVITY_ACTING_ON_A_HEME_GROUP_OF_DONORS	2.1335	0	0.00100142
	up	GO_RESPIRATORY_CHAIN_COMPLEX_IV_ASSEMBLY	2.12339	0	0.00112992
	up	GO_GLUTATHIONE_DERIVATIVE_BIOSYNTHETIC_PROCESS	2.11931	0	0.00116667
	up	GO_SMALL_NUCLEOLAR_RIBONUCLEOPROTEIN_COMPLEX	2.1137	0	0.00124287
	up	GO_MITOCHONDRIAL_ELECTRON_TRANSPORT_UBIQUINOL_TO_CYTOCHROME_C	2.11261	0	0.00126789
	up	GO_NCRNA_PROCESSING	2.10276	0	0.00147422
	up	GO_MATURATION_OF_LSU_RRNA	2.08559	0	0.00183779
	up	GO_U2_TYPE_SPLICEOSOMAL_COMPLEX	2.06723	0	0.00237343
	up	GO_AEROBIC_ELECTRON_TRANSPORT_CHAIN	2.06286	0	0.00249494
	up	GO_MITOCHONDRIAL_RESPIRATORY_CHAIN_COMPLEX_IV_ASSEMBLY	2.04134	0	0.0032859
	up	KEGG_SPLICEOSOME	2.03825	0	0.00339629
	up	GO_ANTIOXIDANT_ACTIVITY	2.03493	0	0.003468
	up	GO_GLUTATHIONE_PEROXIDASE_ACTIVITY	2.03271	0	0.00351169
	up	KEGG_GLUTATHIONE_METABOLISM	2.03152	0	0.00356366
	up	GO_MATURATION_OF_SSU_RRNA	2.02799	0	0.00367631
	up	GO_RESPIRATORY_CHAIN_COMPLEX_IV	2.01556	0	0.00411275
	up	GO_MITOCHONDRION_ORGANIZATION	2.00863	0	0.00449951
	up	GO_U12_TYPE_SPLICEOSOMAL_COMPLEX	2.00438	0	0.00467551
	up	GO_CELLULAR_PROTEIN_COMPLEX_DISASSEMBLY	1.99822	0	0.00516646
	up	GO_NCRNA_METABOLIC_PROCESS	1.99419	0	0.00538886
	up	GO_REGULATION_OF_CELLULAR_AMINE_METABOLIC_PROCESS	1.99096	0	0.00547581
	up	GO_U5_SNRNP	1.98779	0	0.00565152
	up	GO_PRECATALYTIC_SPLICEOSOME	1.98363	0	0.00591196
	up	GO_TRNA_5_END_PROCESSING	1.98282	0	0.00590442
	up	GO_NEUROPEPTIDE_HORMONE_ACTIVITY	1.97765	0	0.00618309
	up	GO_NUCLEOTIDE_PHOSPHORYLATION	1.97199	0	0.00654178
	up	GO_SMN_SM_PROTEIN_COMPLEX	1.96514	0.00206612	0.00715039
	up	GO_ESTABLISHMENT_OF_PROTEIN_LOCALIZATION_TO_MITOCHONDRIAL_MEMBRANE	1.95224	0	0.00832674
	up	GO_PRERIBOSOME_LARGE_SUBUNIT_PRECURSOR	1.94784	0	0.00872646
	up	GO_MATURATION_OF_SSU_RRNA_FROM_TRICISTRONIC_RRNA_TRANSCRIPT_SSU_RRNA_5_8S_RRNA_LSU_RRNA_	1.94054	0	0.0093448
	up	GO_REGULATION_OF_TRANSCRIPTION_FROM_RNA_POLYMERASE_II_PROMOTER_IN_RESPONSE_TO_HYPOXIA	1.935	0	0.00986126
	up	GO_CYTOPLASMIC_TRANSLATIONAL_INITIATION	1.92329	0	0.011373
	up	GO_EUKARYOTIC_48S_PREINITIATION_COMPLEX	1.91848	0.00214133	0.0118984
	up	GO_NUCLEOSIDE_DIPHOSPHATE_KINASE_ACTIVITY	1.91728	0	0.0119415
	up	GO_SNORNA_BINDING	1.91575	0.00220751	0.0120206
	up	GO_DISULFIDE_OXIDOREDUCTASE_ACTIVITY	1.91484	0	0.0120474
	up	GO_PROTEIN_TARGETING_TO_MITOCHONDRION	1.90631	0	0.0131795
	up	GO_TRNA_PROCESSING	1.89105	0	0.0153809
	up	GO_U2_TYPE_CATALYTIC_STEP_2_SPLICEOSOME	1.89081	0	0.0152952
	up	GO_TRANSLATION_PREINITIATION_COMPLEX	1.88791	0	0.0156917
	up	GO_COFACTOR_METABOLIC_PROCESS	1.8866	0	0.0158195
	up	GO_VESICLE_LUMEN	1.88424	0	0.0160279
	up	KEGG_DRUG_METABOLISM_CYTOCHROME_P450	1.88164	0	0.0163401
	up	GO_RIBONUCLEOPROTEIN_COMPLEX_SUBUNIT_ORGANIZATION	1.8795	0	0.0166277
	up	GO_ASPARTATE_FAMILY_AMINO_ACID_CATABOLIC_PROCESS	1.8727	0	0.0176831
	up	GO_NEGATIVE_REGULATION_OF_CELL_CYCLE_G2_M_PHASE_TRANSITION	1.86965	0	0.0181274
	up	GO_PROTEASOME_ACCESSORY_COMPLEX	1.86229	0	0.0192691
	up	GO_POSITIVE_REGULATION_OF_MITOCHONDRIAL_TRANSLATION	1.86082	0.0043384	0.0194343
	up	GO_DNA_DAMAGE_RESPONSE_DETECTION_OF_DNA_DAMAGE	1.85987	0.00214133	0.0194227
	up	GO_POLYSOME	1.85805	0	0.0195837
	up	GO_NUCLEOSIDE_TRIPHOSPHATE_BIOSYNTHETIC_PROCESS	1.85476	0	0.0200877
	up	GO_TRNA_METABOLIC_PROCESS	1.85262	0	0.0203812
	up	GO_INNER_MITOCHONDRIAL_MEMBRANE_ORGANIZATION	1.84271	0	0.0224466
	up	GO_COFACTOR_CATABOLIC_PROCESS	1.84212	0	0.0223943
	up	GO_SPLICEOSOMAL_SNRNP_ASSEMBLY	1.84063	0	0.022565
	up	GO_MEMBRANE_RAFT_ORGANIZATION	1.83905	0.0022779	0.0227381
	up	KEGG_PORPHYRIN_AND_CHLOROPHYLL_METABOLISM	1.83671	0.0021645	0.0231283
	up	GO_ANTIGEN_PROCESSING_AND_PRESENTATION_OF_EXOGENOUS_PEPTIDE_ANTIGEN_VIA_MHC_CLASS_I	1.83412	0.00221239	0.0236057
	up	GO_HIGH_DENSITY_LIPOPROTEIN_PARTICLE	1.83231	0.00212314	0.0238667
	up	GO_SPLICEOSOMAL_COMPLEX	1.82926	0	0.024458
	up	GO_OXIDOREDUCTASE_ACTIVITY_ACTING_ON_PAIRED_DONORS_WITH_INCORPORATION_OR_REDUCTION_OF_MOLECULAR_OXYGEN_NAD_P_H_AS_ONE_DONOR_AND_INCORPORATION_OF_ONE_ATOM_OF_OXYGEN	1.82885	0.002079	0.0243588
	up	GO_PRERIBOSOME	1.82704	0	0.0246238
	up	GO_MATURATION_OF_5_8S_RRNA	1.81977	0	0.026193
	up	GO_CHAPERONE_BINDING	1.81871	0	0.0263145
	up	GO_TRNA_SPECIFIC_RIBONUCLEASE_ACTIVITY	1.8182	0.00649351	0.0263076
	up	GO_MACROMOLECULE_TRANSMEMBRANE_TRANSPORTER_ACTIVITY	1.81691	0.00625	0.0264275
	up	GO_ROUGH_ENDOPLASMIC_RETICULUM_MEMBRANE	1.80705	0	0.0289122
	up	GO_REGULATION_OF_NECROTIC_CELL_DEATH	1.807	0.00430107	0.0287534
	up	GO_U1_SNRNP	1.80458	0.0091954	0.0292916
	up	GO_INTRINSIC_COMPONENT_OF_MITOCHONDRIAL_MEMBRANE	1.80396	0.00224719	0.029249
	up	GO_TUMOR_NECROSIS_FACTOR_MEDIATED_SIGNALING_PATHWAY	1.79704	0	0.0310468
	up	GO_UBIQUITIN_PROTEIN_TRANSFERASE_REGULATOR_ACTIVITY	1.79347	0.00429185	0.0319744
	up	GO_HEMATOPOIETIC_STEM_CELL_DIFFERENTIATION	1.7782	0	0.0365495
	up	GO_POSITIVE_REGULATION_OF_ATPASE_ACTIVITY	1.77622	0.00430107	0.0369941
	up	GO_RIBONUCLEOSIDE_TRIPHOSPHATE_BIOSYNTHETIC_PROCESS	1.77517	0.00242131	0.0370234
	up	GO_GENERATION_OF_PRECURSOR_METABOLITES_AND_ENERGY	1.77142	0	0.0379042
	up	GO_PEPTIDE_DISULFIDE_OXIDOREDUCTASE_ACTIVITY	1.76606	0.0102881	0.0396017
	up	GO_SCF_DEPENDENT_PROTEASOMAL_UBIQUITIN_DEPENDENT_PROTEIN_CATABOLIC_PROCESS	1.765	0	0.0397179
	up	GO_REGULATION_OF_DNA_TEMPLATED_TRANSCRIPTION_IN_RESPONSE_TO_STRESS	1.7602	0	0.0411544
	up	GO_NUCLEOTIDE_EXCISION_REPAIR_DNA_DUPLEX_UNWINDING	1.7593	0	0.0412508
	up	GO_ANTIBIOTIC_METABOLIC_PROCESS	1.75846	0.00242131	0.041325
	up	GO_OXIDOREDUCTASE_ACTIVITY_ACTING_ON_PEROXIDE_AS_ACCEPTOR	1.75245	0.0023753	0.0433795
	up	GO_MITOCHONDRIAL_MEMBRANE_ORGANIZATION	1.74251	0	0.047108
	up	GO_CELLULAR_RESPONSE_TO_OXYGEN_RADICAL	1.74219	0.00649351	0.0469775
	up	KEGG_CARDIAC_MUSCLE_CONTRACTION	1.74013	0	0.0475084
	up	GO_NEUROPEPTIDE_RECEPTOR_BINDING	1.74001	0.00928074	0.0472712
	up	GO_AMINE_METABOLIC_PROCESS	1.73999	0	0.0469966
	up	KEGG_CITRATE_CYCLE_TCA_CYCLE	1.73935	0.00626305	0.0470289
	up	GO_NEGATIVE_REGULATION_OF_MYOTUBE_DIFFERENTIATION	1.73812	0.00824742	0.0473553
	up	GO_UNFOLDED_PROTEIN_BINDING	1.73553	0	0.0480814
	up	GO_ALCOHOL_DEHYDROGENASE_NADPPLUS_ACTIVITY	1.73504	0.00419287	0.0480092
	up	GO_COENZYME_METABOLIC_PROCESS	1.73425	0	0.0480353
	up	GO_REGULATION_OF_SYNCYTIUM_FORMATION_BY_PLASMA_MEMBRANE_FUSION	1.73035	0.00439561	0.0494841
	up	KEGG_METABOLISM_OF_XENOBIOTICS_BY_CYTOCHROME_P450	1.72935	0.00228833	0.0495733
	up	GO_GLUTATHIONE_METABOLIC_PROCESS	1.72755	0.00888889	0.050121
	up	GO_INTRINSIC_COMPONENT_OF_MITOCHONDRIAL_INNER_MEMBRANE	1.72705	0.00452489	0.0499966
	up	KEGG_DNA_REPLICATION	1.72695	0.00879121	0.0497551
	up	GO_PROTEIN_DISULFIDE_OXIDOREDUCTASE_ACTIVITY	1.7252	0.00823045	0.0501979
	up	GO_PYRIDINE_CONTAINING_COMPOUND_METABOLIC_PROCESS	1.72308	0.00208333	0.0507969
	up	GO_FICOLIN_1_RICH_GRANULE	1.72007	0	0.0517423
	up	GO_OXIDOREDUCTASE_ACTIVITY_ACTING_ON_A_SULFUR_GROUP_OF_DONORS	1.7148	0.00215517	0.0538014
	up	GO_QUINONE_BIOSYNTHETIC_PROCESS	1.71322	0.0104384	0.0542448
	up	GO_TELOMERASE_HOLOENZYME_COMPLEX	1.7113	0.010846	0.0549151
	up	GO_TRICARBOXYLIC_ACID_CYCLE	1.71038	0.00208768	0.0550209
	up	GO_CATALYTIC_STEP_2_SPLICEOSOME	1.70866	0	0.055506
	up	GO_GLUTATHIONE_TRANSFERASE_ACTIVITY	1.70826	0.0141988	0.0554089
	up	GO_TRANSCRIPTION_COUPLED_NUCLEOTIDE_EXCISION_REPAIR	1.70598	0	0.0562056
	up	GO_REGULATION_OF_MITOCHONDRIAL_TRANSLATION	1.70521	0.00681818	0.0563077
	up	GO_ANTIBIOTIC_CATABOLIC_PROCESS	1.70504	0.0022173	0.0560711
	up	GO_PEPTIDASE_ACTIVATOR_ACTIVITY	1.705	0	0.0557878
	up	GO_CLEAVAGE_INVOLVED_IN_RRNA_PROCESSING	1.70474	0.00840336	0.055582
	up	KEGG_PHENYLALANINE_METABOLISM	1.70211	0.0156951	0.0564099
	up	GO_NUCLEOTIDE_EXCISION_REPAIR_PREINCISION_COMPLEX_ASSEMBLY	1.70158	0.00222717	0.056428
	up	GO_PROTEIN_CONTAINING_COMPLEX_DISASSEMBLY	1.70073	0	0.0565673
	up	GO_THIOESTER_METABOLIC_PROCESS	1.69507	0.00662252	0.0589678
	up	GO_U2_SNRNP	1.691	0.0128205	0.0606085
	up	GO_NUCLEAR_TRANSCRIBED_MRNA_CATABOLIC_PROCESS_EXONUCLEOLYTIC	1.68915	0.00653595	0.0612627
	up	KEGG_PYRIMIDINE_METABOLISM	1.68565	0	0.0628168
	up	GO_METAL_CLUSTER_BINDING	1.68491	0.00232019	0.0628243
	up	GO_NADP_BINDING	1.68479	0.00677201	0.0626052
	up	GO_RELEASE_OF_CYTOCHROME_C_FROM_MITOCHONDRIA	1.68313	0	0.0631019
	up	GO_MATURATION_OF_5_8S_RRNA_FROM_TRICISTRONIC_RRNA_TRANSCRIPT_SSU_RRNA_5_8S_RRNA_LSU_RRNA_	1.68234	0.00865801	0.0631572
	up	GO_DEFENSE_RESPONSE_TO_FUNGUS	1.67824	0.0090703	0.0651492
	up	GO_CHAPERONE_COMPLEX	1.67509	0.0223214	0.0664233
	up	GO_POSITIVE_REGULATION_OF_TELOMERASE_RNA_LOCALIZATION_TO_CAJAL_BODY	1.67293	0.017094	0.0671997
	up	GO_PROTEIN_LOCALIZATION_TO_MITOCHONDRION	1.6723	0	0.0671812
	up	GO_ALDO_KETO_REDUCTASE_NADP_ACTIVITY	1.67111	0.0107759	0.0675407
	up	GO_PROTEIN_FOLDING	1.67055	0	0.067554
	up	GO_OUTER_MITOCHONDRIAL_MEMBRANE_PROTEIN_COMPLEX	1.66999	0.0121212	0.0675266
	up	GO_THIOLESTER_HYDROLASE_ACTIVITY	1.66927	0.0083682	0.0676197
	up	GO_EUKARYOTIC_TRANSLATION_INITIATION_FACTOR_3_COMPLEX	1.66712	0.0172043	0.0685226
	up	GO_INTERLEUKIN_1_MEDIATED_SIGNALING_PATHWAY	1.66524	0	0.0693628
	up	GO_RRNA_MODIFICATION	1.66477	0.00666667	0.0692495
	up	GO_NUCLEOTIDE_EXCISION_REPAIR_DNA_DAMAGE_RECOGNITION	1.66113	0.0187354	0.0710012
	up	GO_PROTEIN_IMPORT_INTO_MITOCHONDRIAL_MATRIX	1.65721	0.0127389	0.0729114
	up	GO_COPPER_ION_BINDING	1.65039	0.00458716	0.076853
	up	GO_TRNA_WOBBLE_URIDINE_MODIFICATION	1.65018	0.017316	0.0766338
	up	GO_CELLULAR_AMINO_ACID_METABOLIC_PROCESS	1.64902	0	0.076976
	up	GO_NUCLEOTIDE_EXCISION_REPAIR_DNA_GAP_FILLING	1.64891	0.0244898	0.0767236
	up	GO_POSITIVE_REGULATION_OF_INTRINSIC_APOPTOTIC_SIGNALING_PATHWAY	1.6472	0	0.0773359
	up	GO_DNA_POLYMERASE_BINDING	1.64433	0.0289532	0.0787028
	up	GO_TRANSLATION_INITIATION_FACTOR_ACTIVITY	1.64376	0.00660793	0.0786693
	up	GO_RNA_SPLICING_VIA_ENDONUCLEOLYTIC_CLEAVAGE_AND_LIGATION	1.64372	0.0153173	0.078331
	up	GO_REGULATION_OF_TRANSLATIONAL_FIDELITY	1.64032	0.0167364	0.0800976
	up	GO_REGULATION_OF_MITOCHONDRIAL_MEMBRANE_POTENTIAL	1.63852	0.00990099	0.0809319
	up	GO_REGULATION_OF_HEMATOPOIETIC_PROGENITOR_CELL_DIFFERENTIATION	1.63522	0.00497512	0.0826751
	up	GO_PYRIMIDINE_NUCLEOSIDE_TRIPHOSPHATE_BIOSYNTHETIC_PROCESS	1.63449	0.015873	0.0828434
	up	KEGG_ARGININE_AND_PROLINE_METABOLISM	1.63431	0.00697674	0.082605
	up	GO_REGULATION_OF_ATPASE_ACTIVITY	1.63222	0.00688073	0.0836626
	up	GO_CATALYTIC_ACTIVITY_ACTING_ON_A_TRNA	1.63092	0	0.0841653
	up	GO_RNA_5_END_PROCESSING	1.62874	0.0245536	0.0852051
	up	GO_HYDROGEN_PEROXIDE_CATABOLIC_PROCESS	1.62512	0.021978	0.0872777
	up	GO_IRON_SULFUR_CLUSTER_ASSEMBLY	1.62034	0.0355556	0.090283
	up	GO_ATP_BIOSYNTHETIC_PROCESS	1.61782	0.0170213	0.0917516
	up	GO_DEFENSE_RESPONSE_TO_GRAM_NEGATIVE_BACTERIUM	1.61627	0.0114679	0.0925611
	up	GO_COFACTOR_BINDING	1.61517	0	0.092927
	up	GO_2_IRON_2_SULFUR_CLUSTER_BINDING	1.61376	0.0156951	0.0936128
	up	KEGG_PROTEIN_EXPORT	1.61188	0.0132159	0.0946135
	up	GO_ANTIGEN_PROCESSING_AND_PRESENTATION_OF_PEPTIDE_ANTIGEN_VIA_MHC_CLASS_I	1.61133	0	0.0946958
	up	GO_SULFUR_COMPOUND_METABOLIC_PROCESS	1.61037	0.00507614	0.0950755
	up	GO_VIRION_ASSEMBLY	1.6059	0.0106157	0.0980502
	up	GO_MIDDLE_EAR_MORPHOGENESIS	1.60186	0.0344086	0.100755
	up	GO_RNA_SPLICING	1.59632	0	0.104477
	up	GO_NEGATIVE_REGULATION_OF_VASCULAR_SMOOTH_MUSCLE_CELL_PROLIFERATION	1.59304	0.03125	0.106721
	up	GO_RESPONSE_TO_ZINC_ION	1.59271	0.0131004	0.106564
	up	GO_OXIDOREDUCTASE_ACTIVITY_ACTING_ON_THE_CH_CH_GROUP_OF_DONORS_NAD_OR_NADP_AS_ACCEPTOR	1.59254	0.012605	0.106254
	up	KEGG_MISMATCH_REPAIR	1.59227	0.0131579	0.106048
	up	GO_CIS_TRANS_ISOMERASE_ACTIVITY	1.59138	0.00445434	0.106402
	up	GO_PROTEIN_NEDDYLATION	1.59084	0.0212314	0.106368
	up	GO_TERTIARY_GRANULE_LUMEN	1.59007	0.00678733	0.106704
	up	GO_DICARBOXYLIC_ACID_METABOLIC_PROCESS	1.58946	0.00936768	0.106876
	up	GO_DNA_HELICASE_COMPLEX	1.58933	0.0408602	0.106585
	up	GO_MITOCHONDRIAL_TRANSPORT	1.58789	0	0.107266
	up	GO_RIBONUCLEOSIDE_CATABOLIC_PROCESS	1.58721	0.0328228	0.107407
	up	GO_NECROTIC_CELL_DEATH	1.58454	0.0153846	0.109344
	up	GO_NUCLEOTIDE_EXCISION_REPAIR_DNA_INCISION	1.58217	0.013245	0.110924
	up	GO_RNA_SPLICING_VIA_TRANSESTERIFICATION_REACTIONS	1.58152	0	0.110999
	up	GO_COP9_SIGNALOSOME	1.57658	0.0149573	0.114874
	up	GO_TELOMERE_MAINTENANCE_VIA_SEMI_CONSERVATIVE_REPLICATION	1.57224	0.0244444	0.118152
	up	GO_PROTON_TRANSPORTING_ATPASE_ACTIVITY_ROTATIONAL_MECHANISM	1.57119	0.0301724	0.118682
	up	GO_PEPTIDYL_PROLINE_MODIFICATION	1.56894	0.0229885	0.120244
	up	GO_REGULATION_OF_PEPTIDASE_ACTIVITY	1.56277	0	0.12514
	up	GO_PHAGOCYTIC_CUP	1.56234	0.03125	0.125112
	up	GO_CELL_REDOX_HOMEOSTASIS	1.56229	0.0164319	0.124676
	up	GO_CHAPERONE_MEDIATED_PROTEIN_COMPLEX_ASSEMBLY	1.56134	0.0229167	0.125097
	up	GO_LATE_ENDOSOME_MEMBRANE	1.55977	0.00921659	0.126007
	up	GO_NUCLEOBASE_CONTAINING_SMALL_MOLECULE_INTERCONVERSION	1.55696	0.022449	0.128193
	up	GO_PROTEIN_TRANSMEMBRANE_IMPORT_INTO_INTRACELLULAR_ORGANELLE	1.55287	0.0425532	0.131924
	up	GO_REGULATION_OF_ESTABLISHMENT_OF_PLANAR_POLARITY	1.54971	0.00666667	0.134395
	up	GO_TRNA_MODIFICATION	1.54759	0.00925926	0.13607
	up	GO_PROTEIN_PEPTIDYL_PROLYL_ISOMERIZATION	1.54615	0.016092	0.136931
	up	GO_NAD_BINDING	1.54525	0.0110375	0.137316
	up	GO_NEGATIVE_REGULATION_OF_PEPTIDASE_ACTIVITY	1.54403	0	0.137988
	up	KEGG_STEROID_BIOSYNTHESIS	1.54338	0.0428571	0.138128
	up	GO_RNA_POLYMERASE_II_CORE_COMPLEX	1.53828	0.0309051	0.142871
	up	GO_PROTEIN_TRANSMEMBRANE_TRANSPORT	1.53795	0.0201342	0.14267
	up	GO_ATPASE_ACTIVITY_COUPLED_TO_TRANSMEMBRANE_MOVEMENT_OF_IONS_ROTATIONAL_MECHANISM	1.53622	0.0278373	0.144035
	up	GO_PTERIDINE_CONTAINING_COMPOUND_BIOSYNTHETIC_PROCESS	1.52417	0.0411899	0.156076
	up	GO_VIRAL_BUDDING_VIA_HOST_ESCRT_COMPLEX	1.52415	0.043299	0.155547
	up	GO_COENZYME_BINDING	1.52214	0	0.15709
	up	GO_TRANSFERASE_ACTIVITY_TRANSFERRING_ALKYL_OR_ARYL_OTHER_THAN_METHYL_GROUPS	1.52133	0.0205339	0.15743
	up	GO_TELOMERASE_RNA_BINDING	1.51959	0.0283843	0.158925
	up	GO_LIPOPOLYSACCHARIDE_BINDING	1.51945	0.0398323	0.158543
	up	GO_MAINTENANCE_OF_LOCATION_IN_CELL	1.51888	0.00943396	0.158591
	up	GO_AZUROPHIL_GRANULE_LUMEN	1.51812	0.00943396	0.158934
	up	GO_RESPONSE_TO_OXYGEN_RADICAL	1.51454	0.0386364	0.161982
	up	GO_PLATELET_ALPHA_GRANULE_LUMEN	1.51132	0.00954654	0.16462
	up	GO_PROTEIN_INSERTION_INTO_MITOCHONDRIAL_MEMBRANE	1.50691	0.0329412	0.169182
	up	KEGG_TYROSINE_METABOLISM	1.50678	0.0226757	0.168791
	up	GO_NUCLEOSIDE_CATABOLIC_PROCESS	1.50474	0.0372807	0.170052
	up	GO_PROTON_TRANSMEMBRANE_TRANSPORT	1.50402	0.0097561	0.170288
	up	GO_NEGATIVE_REGULATION_OF_CYSTEINE_TYPE_ENDOPEPTIDASE_ACTIVITY	1.50383	0.00915332	0.169955
	up	GO_MONOAMINE_TRANSPORT	1.50346	0.0115207	0.169812
	up	KEGG_SNARE_INTERACTIONS_IN_VESICULAR_TRANSPORT	1.50295	0.0284464	0.169878
	up	GO_NOREPINEPHRINE_TRANSPORT	1.50195	0.0414938	0.170471
	up	GO_RESPONSE_TO_ACIDIC_PH	1.50167	0.0395833	0.170198
	up	GO_TRANSCRIPTION_BY_RNA_POLYMERASE_III	1.50092	0.0271493	0.170549
	up	GO_REGULATION_OF_CYSTEINE_TYPE_ENDOPEPTIDASE_ACTIVITY	1.49976	0.00278552	0.171482
	up	GO_PROTEIN_MATURATION	1.49642	0.00265957	0.175083
	up	GO_PHOSPHATIDYLCHOLINE_ACYL_CHAIN_REMODELING	1.49633	0.0455487	0.174596
	up	GO_BLOOD_MICROPARTICLE	1.49514	0.00247525	0.174844
	up	KEGG_BASE_EXCISION_REPAIR	1.495	0.0233546	0.174472
	up	GO_NEGATIVE_REGULATION_OF_AMINE_TRANSPORT	1.49466	0.0491453	0.174355
	up	KEGG_PYRUVATE_METABOLISM	1.49238	0.0264317	0.176517
	up	GO_PHOSPHATIDYLGLYCEROL_METABOLIC_PROCESS	1.49002	0.0480349	0.178356
	up	GO_ACID_THIOL_LIGASE_ACTIVITY	1.48749	0.0446809	0.180504
	up	KEGG_STEROID_HORMONE_BIOSYNTHESIS	1.48167	0.0373626	0.187148
	up	GO_COFACTOR_BIOSYNTHETIC_PROCESS	1.48119	0.00501253	0.187117
	up	KEGG_NUCLEOTIDE_EXCISION_REPAIR	1.47942	0.0362812	0.187647
	up	GO_RESPONSE_TO_FUNGUS	1.4778	0.043956	0.189266
	up	GO_EXTRINSIC_COMPONENT_OF_ORGANELLE_MEMBRANE	1.473	0.0345572	0.193607
	up	GO_MUSCLE_FILAMENT_SLIDING	1.47015	0.0306346	0.196129
	up	GO_OVARIAN_FOLLICLE_DEVELOPMENT	1.46948	0.0363248	0.196444
	up	GO_ZYMOGEN_ACTIVATION	1.46792	0.030303	0.197899
	up	GO_COENZYME_BIOSYNTHETIC_PROCESS	1.46525	0	0.20083
	up	GO_REGULATION_OF_CELLULAR_RESPIRATION	1.46447	0.0407725	0.201298
	up	GO_MODIFIED_AMINO_ACID_BINDING	1.46304	0.0120773	0.202057
	up	GO_RNA_MODIFICATION	1.46302	0.00481928	0.201468
	up	GO_NUCLEOSIDE_PHOSPHATE_METABOLIC_PROCESS	1.46193	0.00266667	0.202332
	up	GO_PEPTIDASE_REGULATOR_ACTIVITY	1.46182	0	0.201867
	up	GO_GLYCOSYL_COMPOUND_CATABOLIC_PROCESS	1.4596	0.0498866	0.204016
	up	GO_POSITIVE_REGULATION_OF_CANONICAL_WNT_SIGNALING_PATHWAY	1.45672	0.00721154	0.205962
	up	GO_NAD_METABOLIC_PROCESS	1.45605	0.047817	0.206244
	up	GO_NEGATIVE_REGULATION_OF_SMOOTH_MUSCLE_CELL_PROLIFERATION	1.4556	0.0288066	0.206197
	up	GO_XENOBIOTIC_METABOLIC_PROCESS	1.45513	0.0124069	0.206158
	up	KEGG_GLYCINE_SERINE_AND_THREONINE_METABOLISM	1.45441	0.0323276	0.206481
	up	GO_CATECHOLAMINE_SECRETION	1.45381	0.0413793	0.206664
	up	GO_REGULATION_OF_STEM_CELL_DIFFERENTIATION	1.45291	0.00243309	0.20608
	up	GO_CARBOXYLIC_ESTER_HYDROLASE_ACTIVITY	1.45115	0.00961539	0.206679
	up	GO_RRNA_METHYLATION	1.45018	0.0469083	0.207443
	up	GO_LYASE_ACTIVITY	1.44844	0.005	0.209258
	up	GO_NEGATIVE_REGULATION_OF_PROTEIN_POLYMERIZATION	1.44709	0.0354906	0.210589
	up	GO_RESPONSE_TO_TUMOR_NECROSIS_FACTOR	1.44615	0.00842697	0.211301
	up	GO_OUTER_MEMBRANE	1.44436	0	0.213294
	up	GO_NUCLEOSIDE_BISPHOSPHATE_METABOLIC_PROCESS	1.44414	0.0115207	0.212408
	up	GO_CELLULAR_KETONE_METABOLIC_PROCESS	1.44281	0.00277008	0.213698
	up	GO_SPLICEOSOMAL_COMPLEX_ASSEMBLY	1.44024	0.0405728	0.214813
	up	GO_NUCLEOSOMAL_DNA_BINDING	1.44016	0.0232558	0.214333
	up	GO_REGULATION_OF_MITOCHONDRIAL_OUTER_MEMBRANE_PERMEABILIZATION_INVOLVED_IN_APOPTOTIC_SIGNALING_PATHWAY	1.43997	0.0460048	0.21403
	up	GO_APOPTOTIC_MITOCHONDRIAL_CHANGES	1.43956	0.0172839	0.214009
	up	GO_CARBOXYPEPTIDASE_ACTIVITY	1.4395	0.0410023	0.21351
	up	GO_REGULATION_OF_INTRINSIC_APOPTOTIC_SIGNALING_PATHWAY	1.43924	0.012285	0.212698
	up	GO_NEGATIVE_REGULATION_OF_WNT_SIGNALING_PATHWAY	1.43897	0.00549451	0.21247
	up	GO_OXIDOREDUCTASE_ACTIVITY_ACTING_ON_CH_OH_GROUP_OF_DONORS	1.43792	0.01	0.212143
	up	GO_MAINTENANCE_OF_PROTEIN_LOCALIZATION_IN_ORGANELLE	1.43185	0.0460048	0.218382
	up	GO_ANTIGEN_PROCESSING_AND_PRESENTATION	1.42947	0.00779221	0.220008
	up	GO_ENDOPLASMIC_RETICULUM_GOLGI_INTERMEDIATE_COMPARTMENT	1.42932	0.0180587	0.219648
	up	GO_POSITIVE_REGULATION_OF_PEPTIDASE_ACTIVITY	1.42704	0.00471698	0.222253
	up	GO_ANTIGEN_PROCESSING_AND_PRESENTATION_OF_PEPTIDE_ANTIGEN	1.41766	0.0102302	0.23229
	up	GO_CELLULAR_AMINO_ACID_CATABOLIC_PROCESS	1.41691	0.0301624	0.232777
	up	GO_GLYCOSYL_COMPOUND_METABOLIC_PROCESS	1.41477	0.0371991	0.234818
	up	GO_SNRNA_BINDING	1.4119	0.0449173	0.237888
	up	GO_ISOMERASE_ACTIVITY	1.41096	0.0148515	0.23866
	up	GO_POSITIVE_REGULATION_OF_PHAGOCYTOSIS	1.40355	0.0344828	0.247032
	up	GO_CELLULAR_RESPONSE_TO_TOXIC_SUBSTANCE	1.4028	0.00492611	0.247617
	up	GO_PROTEIN_INSERTION_INTO_MEMBRANE	1.40228	0.0341686	0.247955
	down	KEGG_ADHERENS_JUNCTION	-2.07196	0	0.194492
	down	GO_LOW_DENSITY_LIPOPROTEIN_PARTICLE_BINDING	-1.92527	0.00185185	0.245257
